# Supplementary material for: Variation in the life history strategy underlies functional diversity of tumors
Source: Natl Sci Rev. 2020 Jun 5;8(2):nwaa124. doi: 10.1093/nsr/nwaa124 (PMC8288455; doi:10.1093/nsr/nwaa124)
Supplement: nwaa124_Supplement_File [file nwaa124_supplement_file.zip]

Archive with 6 entries (6 files):
- Supplementary data- Materials and Methods.docx
- Supplementary Figures and Tables revision_2nd.docx
- Supplementary_Data_1.txt
- Supplementary_Data_2.txt
- Supplementary_Data_3.txt
- Supplementary_Data_4.vcf
