# Supplementary material for: Variation in the life history strategy underlies functional diversity of tumors
Source: Natl Sci Rev. 2020 Jun 5;8(2):nwaa124. doi: 10.1093/nsr/nwaa124 (PMC8288455; doi:10.1093/nsr/nwaa124)
Supplement: nwaa124_Supplement_File [file nwaa124_supplement_file.zip › Supplementary_Data_1.txt]

Gene	PPEE	PPDE	PostFC	RealFC
ACIN1|22985	0	1	0.812578414	0.812558082
ADAP1|11033	0	1	0.282240785	0.281192503
AFAP1|60312	0	1	2.873893652	2.874358745
AFF1|4299	0	1	3.039581377	3.041663647
AGAP1|116987	0	1	2.00130701	2.002743185
AHNAK2|113146	0	1	3.574627161	3.575838411
AHRR|57491	0	1	0.300632956	0.300370301
ALKBH5|54890	0	1	1.512006618	1.512166657
ANGPTL2|23452	0	1	0.121459886	0.107796161
ANKRD34A|284615	0	1	0.329352625	0.326109641
APIP|51074	0	1	0.617369605	0.617037317
APOBEC3B|9582	0	1	0.447894012	0.447363259
ARHGEF18|23370	0	1	1.95337763	1.953827729
AR|367	0	1	0.146793541	0.144137928
ASS1|445	0	1	5.313749176	5.314068031
ATP2B4|493	0	1	1.899183672	1.899822699
ATP9A|10079	0	1	2.420373335	2.421525391
B4GALT1|2683	0	1	2.229390413	2.229603543
BCL6B|255877	0	1	0.382034741	0.380446886
BHLHE40|8553	0	1	7.889684497	7.895284682
BMPER|168667	0	1	58.78856285	62.62489328
C10orf140|387640	0	1	0.351760232	0.348487453
C12orf59|120939	0	1	4.481346893	4.502841647
C16orf80|29105	0	1	0.735443423	0.735237783
C17orf81|23587	0	1	0.651630535	0.651446394
C19orf21|126353	0	1	1.756069017	1.75636554
C1R|715	0	1	4.120552118	4.18203269
C1orf174|339448	0	1	0.686675597	0.686476728
C2orf56|55471	0	1	0.597023714	0.596516879
C2orf74|339804	0	1	0.685824778	0.685310153
C3orf26|84319	0	1	0.614529267	0.614382209
C5orf32|84418	0	1	1.945664845	1.946981597
C8orf38|137682	0	1	0.595019004	0.59457331
C9orf78|51759	0	1	0.584748181	0.584642198
CABC1|56997	0	1	0.40140728	0.40111543
CAMKK1|84254	0	1	0.398385444	0.398107026
CCDC23|374969	0	1	0.553206883	0.551747284
CCDC75|253635	0	1	0.519670895	0.518166266
CD3EAP|10849	0	1	0.571482405	0.571237733
CD59|966	0	1	2.114166015	2.114292095
CDC20|991	0	1	0.470819913	0.47075077
CDC42BPG|55561	0	1	6.488407628	6.62019169
CDKN1A|1026	0	1	14.32309171	14.34763672
CEBPZ|10153	0	1	0.51931064	0.519209328
CGA|1081	0	1	12.80138247	12.80300198
CLIP1|6249	0	1	1.846047351	1.846382134
CLNS1A|1207	0	1	0.720508873	0.720462282
CMIP|80790	0	1	2.207623714	2.208167466
CNNM2|54805	0	1	3.937219155	3.942385446
CNRIP1|25927	0	1	0.216432788	0.213470133
COL15A1|1306	0	1	27.64717473	28.12345948
COL16A1|1307	0	1	0.271647055	0.271540721
COL5A2|1290	0	1	5.862535393	5.864482332
CPSF3|51692	0	1	0.55926885	0.559076299
CP|1356	0	1	208.2617186	285.3645855
CREG2|200407	0	1	4.103937597	4.128896093
CSRNP2|81566	0	1	1.335642203	1.33612268
DAP|1611	0	1	1.8672889	1.867608127
DCAF5|8816	0	1	1.673206091	1.673847633
DDN|23109	0	1	0.442908351	0.442478452
DDX10|1662	0	1	0.641735238	0.641514117
DNAJB2|3300	0	1	2.177507673	2.178893017
DNAJC5|80331	0	1	1.404595717	1.404724534
DNAJC8|22826	0	1	0.691908588	0.691831124
DNASE1L1|1774	0	1	2.42398779	2.427421598
DPH2|1802	0	1	0.484239463	0.484079886
DSC2|1824	0	1	3.861926465	3.886372204
DTD1|92675	0	1	0.704871504	0.704603015
DUSP4|1846	0	1	20.54690099	20.97169578
E2F4|1874	0	1	0.712542321	0.712423152
EDA|1896	0	1	2.917594839	2.947362656
EDEM1|9695	0	1	1.98533105	1.98642725
ELOVL7|79993	0	1	4.439277856	4.517139889
EML1|2009	0	1	2.604871767	2.609049879
EPB49|2039	0	1	3.675247781	3.71779693
EPHB2|2048	0	1	0.308680244	0.308244316
EXOSC2|23404	0	1	0.699319349	0.6992393
EYA1|2138	0	1	1.90399379	1.90588654
EZH2|2146	0	1	0.778856534	0.778753175
FAAH2|158584	0	1	13.886353	14.39729042
FAM134B|54463	0	1	2.716409704	2.723435132
FAM136A|84908	0	1	0.590492516	0.590436104
FAM179A|165186	0	1	0.067227896	0.06548163
FAM46C|54855	0	1	26.62147352	30.00713841
FAM83A|84985	0	1	142.9849375	146.5695189
FAS|355	0	1	1.982863163	1.989914805
FBLIM1|54751	0	1	5.831873594	5.870447832
FBL|2091	0	1	0.640776293	0.640749212
FGD4|121512	0	1	3.610868664	3.666365625
FGF12|2257	0	1	5.459923125	5.480596375
FN1|2335	0	1	12.05952883	12.08956612
FOSB|2354	0	1	165.105468	171.019286
FOS|2353	0	1	17.47105549	17.48510384
FSTL3|10272	0	1	2.600883752	2.601264571
FZD10|11211	0	1	18.41349001	18.55927884
GABARAPL1|23710	0	1	3.558364713	3.560245984
GALNT2|2590	0	1	2.642475039	2.642563402
GNPDA1|10007	0	1	0.540577351	0.540433767
GPN1|11321	0	1	0.547696959	0.547501647
GPR37|2861	0	1	4.807249448	4.836335813
GRAMD3|65983	0	1	9.006751411	9.039586831
GSN|2934	0	1	3.838298258	3.845242869
GTF3A|2971	0	1	0.755484422	0.755430878
GTF3C2|2976	0	1	0.713194828	0.71312333
GYS1|2997	0	1	1.57224128	1.572514046
HADHB|3032	0	1	0.676865627	0.676760169
HAGH|3029	0	1	2.14807842	2.149679322
HNRNPR|10236	0	1	0.646303378	0.64627698
HNRPDL|9987	0	1	0.703275129	0.7032476
HPDL|84842	0	1	0.529874894	0.5297062
HPD|3242	0	1	0.063278623	0.061689816
HYAL1|3373	0	1	5.780852545	5.801843648
IFT172|26160	0	1	0.533031853	0.532437553
ILF2|3608	0	1	0.691982269	0.691959471
ILF3|3609	0	1	0.750372375	0.750361118
IQSEC1|9922	0	1	1.797538579	1.798465582
IRS2|8660	0	1	3.914928703	3.919791571
JAZF1|221895	0	1	1.569289094	1.571229521
KARS|3735	0	1	0.710856984	0.710832024
KCNAB2|8514	0	1	0.380303975	0.379939003
KCNN4|3783	0	1	2.147147463	2.148852966
KCNU1|157855	0	1	13.4269745	15.57215151
KDELR3|11015	0	1	1.762253922	1.763049333
KDM4B|23030	0	1	1.999263145	2.000318529
KHNYN|23351	0	1	1.375687186	1.376003708
KIAA0513|9764	0	1	3.439155552	3.454050273
KIAA1539|80256	0	1	3.349989999	3.377031179
KIAA1543|57662	0	1	10.34367845	10.65422454
KLF13|51621	0	1	1.624054276	1.624320994
KLRK1|22914	0	1	7.792495104	7.828812069
KRT16|3868	0	1	11.13959326	11.89538878
KRT17|3872	0	1	11.36620449	11.36813478
LAMB3|3914	0	1	4.535013379	4.538798803
LARP6|55323	0	1	1.92372353	1.92731367
LGALS3|3958	0	1	2.96345582	2.964497446
LIPH|200879	0	1	14.81439218	17.93014146
LMBRD1|55788	0	1	1.631919919	1.633028956
LMNB1|4001	0	1	0.635546074	0.635506861
LMO7|4008	0	1	6.888323818	6.894285924
LPCAT1|79888	0	1	2.503090753	2.503353983
LPIN3|64900	0	1	2.80308452	2.812391869
LRP11|84918	0	1	1.961541481	1.962149427
MAML3|55534	0	1	3.843708685	3.853273943
MAP7|9053	0	1	2.399310295	2.399724899
MAT2B|27430	0	1	0.68709795	0.687014259
MECOM|2122	0	1	0.482091057	0.481867152
MEIS3|56917	0	1	9.682208243	9.993312177
MGC45800|90768	0	1	77.61502259	6617.218401
MPHOSPH10|10199	0	1	0.498920917	0.498801097
MRPS31|10240	0	1	0.678310658	0.677837552
MRTO4|51154	0	1	0.536211291	0.536108073
MTPAP|55149	0	1	0.521298617	0.521013313
MUM1|84939	0	1	0.706385987	0.706246333
MYST1|84148	0	1	0.68741707	0.686943443
NASP|4678	0	1	0.536605115	0.536564094
NAV2|89797	0	1	11.48984205	11.51436166
NCAPD2|9918	0	1	0.707772647	0.707740022
NDC80|10403	0	1	0.574855366	0.574622326
NECAP2|55707	0	1	0.706913935	0.706704315
NOL8|55035	0	1	0.606849889	0.606724093
NRF1|4899	0	1	0.751280157	0.751008699
NTN4|59277	0	1	6.256159748	6.540165513
NXN|64359	0	1	0.417816729	0.41763211
ODZ3|55714	0	1	321.1627268	786.3745501
OLR1|4973	0	1	9.349860394	9.368217371
OSTC|58505	0	1	1.409218709	1.409426637
P4HA2|8974	0	1	2.700451647	2.701957608
PAG1|55824	0	1	9.282870634	9.385850887
PCDHB13|56123	0	1	10.6136172	11.46758143
PCDHB14|56122	0	1	9.096670498	9.977754669
PCK1|5105	0	1	184.9089233	281.3740915
PDXDC1|23042	0	1	1.469683064	1.469820556
PFAS|5198	0	1	0.667521787	0.6674699
PFKFB3|5209	0	1	0.549400845	0.549173107
PHF10|55274	0	1	2.586962661	2.587473691
PICALM|8301	0	1	2.058672528	2.058937444
PLCL2|23228	0	1	3.668805222	3.678912136
PLXNA3|55558	0	1	2.74582993	2.749127901
POLDIP3|84271	0	1	0.783050654	0.782991298
POLG|5428	0	1	1.666598149	1.666967087
PPARGC1A|10891	0	1	4.708975563	4.722643779
PPIL3|53938	0	1	1.712851924	1.713921244
PPL|5493	0	1	8.008184178	8.039490997
PPM1G|5496	0	1	0.58782276	0.587787116
PPP1R15B|84919	0	1	1.908606585	1.908894047
PPT1|5538	0	1	0.504686076	0.504644315
PRNP|5621	0	1	2.254916106	2.255884614
PRRX1|5396	0	1	0.008430515	0.00379058
PRSS23|11098	0	1	2.005539652	2.005643329
PSCA|8000	0	1	15.86621141	15.99340717
PTK2B|2185	0	1	4.377274278	4.48292265
PUS1|80324	0	1	0.698958136	0.698827346
RAB20|55647	0	1	3.700795638	3.705601634
RAB3D|9545	0	1	3.209487057	3.220969797
RAB43|339122	0	1	2.723595119	2.73162539
RASGEF1B|153020	0	1	111.9760226	9584.520016
RBM25|58517	0	1	0.705357361	0.705312294
RCC1|1104	0	1	0.458120591	0.458053633
RHOB|388	0	1	6.860645893	6.862577307
RHOD|29984	0	1	3.933823192	3.950194313
RHOV|171177	0	1	8.234074706	8.254257861
RILP|83547	0	1	4.021736975	4.037678948
RNF186|54546	0	1	55.69110777	4723.942072
RNF20|56254	0	1	0.671508763	0.67140698
RPIA|22934	0	1	0.474716304	0.474342013
RPS7|6201	0	1	0.595188232	0.595139567
RREB1|6239	0	1	2.577581835	2.579630538
RUNX1|861	0	1	3.806667292	3.814469452
RUVBL1|8607	0	1	0.668313859	0.668248023
RWDD2B|10069	0	1	0.565853479	0.56524961
RXRA|6256	0	1	0.511130041	0.511021551
S100P|6286	0	1	295.526873	309.2553498
SAT1|6303	0	1	11.63944991	11.67821678
SBNO2|22904	0	1	1.792197555	1.792407528
SDCBP|6386	0	1	1.603834971	1.604043128
SDHB|6390	0	1	0.663082981	0.663008839
SEC24D|9871	0	1	2.126195685	2.127165283
SECISBP2|79048	0	1	0.733584828	0.73334301
SEMA3B|7869	0	1	5.096791307	5.100673102
SETMAR|6419	0	1	0.667760576	0.667086829
SF3A1|10291	0	1	0.659584799	0.659545368
SF3A3|10946	0	1	0.526869325	0.526815431
SF3B14|51639	0	1	0.61130194	0.611185288
SFRS2|6427	0	1	0.744662457	0.744647189
SGK1|6446	0	1	15.9227336	15.93335811
SLC12A4|6560	0	1	2.670699875	2.672762418
SLC25A19|60386	0	1	0.579605479	0.57929938
SLC2A3|6515	0	1	13.73095978	13.74818286
SLC43A2|124935	0	1	3.928594584	3.941347332
SLC5A6|8884	0	1	0.400723255	0.4005228
SLC6A19|340024	0	1	35.33940115	36.69601256
SMARCD1|6602	0	1	0.719946785	0.719891911
SNED1|25992	0	1	7.445722551	7.487553406
SNRPD1|6632	0	1	0.672351614	0.672281455
SNRPE|6635	0	1	0.554616741	0.554486408
SNX2|6643	0	1	0.582943271	0.582842697
SPOP|8405	0	1	0.610134254	0.609983794
STAT4|6775	0	1	5.535920213	6.294815738
STC1|6781	0	1	25.40627237	25.59976402
SUCLG1|8802	0	1	0.666965831	0.666902807
SURF2|6835	0	1	0.451491042	0.451117275
SVOPL|136306	0	1	40.28771562	92.55945443
SYT7|9066	0	1	2.922010126	2.935272063
SYTL4|94121	0	1	4.815458523	4.833424999
TANC1|85461	0	1	2.237748091	2.239415415
TATDN1|83940	0	1	0.543667494	0.543068409
TCEB3|6924	0	1	0.607428909	0.607326278
TGFBI|7045	0	1	2.347370427	2.347480813
TIRAP|114609	0	1	1.910973538	1.918113133
TM4SF19|116211	0	1	4.732589163	5.036768383
TM4SF1|4071	0	1	4.405203014	4.405712068
TMED10|10972	0	1	1.463744783	1.463831923
TMEM185B|79134	0	1	0.646887747	0.646650135
TMEM39B|55116	0	1	0.538602085	0.537994345
TMEM87B|84910	0	1	1.646909574	1.649315909
TNFRSF10B|8795	0	1	1.76124665	1.761529983
TNFRSF11B|4982	0	1	0.09667745	0.094843769
TNK1|8711	0	1	3.222376285	3.254427038
TNS1|7145	0	1	29.41154843	29.58405538
TNS4|84951	0	1	13.26830187	13.41433117
TPPP|11076	0	1	6.679098965	6.717741409
TRIM29|23650	0	1	51.93529477	53.2581395
TRIML2|205860	0	1	13.84357334	14.21185006
TSSC1|7260	0	1	0.662307712	0.662025479
TTC27|55622	0	1	0.445121409	0.444805197
UBAC1|10422	0	1	0.655912576	0.655813236
UBE2D4|51619	0	1	0.503734995	0.502748416
UST|10090	0	1	3.183791088	3.195012111
VIPR1|7433	0	1	0.258239044	0.254501599
VLDLR|7436	0	1	19.34182969	20.4526865
WDR77|79084	0	1	0.53333151	0.533247519
WWOX|51741	0	1	13.61498233	19.59693988
XPR1|9213	0	1	4.191481584	4.193173552
YWHAH|7533	0	1	0.654763768	0.654679636
ZBTB2|57621	0	1	0.586264355	0.585993382
ZFAND3|60685	0	1	1.682608549	1.683409615
ZHX2|22882	0	1	2.394444358	2.4071341
ZNF264|9422	0	1	1.691639432	1.693634679
ZNF517|340385	0	1	2.23127967	2.241599665
ZNF608|57507	0	1	0.108325634	0.096623567
ZNF831|128611	0	1	692.58699	903.6984254
ZNHIT6|54680	0	1	0.435425589	0.435163957
ALG9|79796	1.11E-16	1	3.765649116	3.768617496
ARHGEF4|50649	1.11E-16	1	2.001011359	2.004176269
C16orf88|400506	1.11E-16	1	0.758314479	0.758123279
CPEB2|132864	1.11E-16	1	2.02593703	2.029111025
DUSP12|11266	1.11E-16	1	0.636467781	0.636224561
MAPKAP1|79109	1.11E-16	1	0.78969796	0.789650294
RAB5B|5869	1.11E-16	1	1.547409719	1.547704515
ADAMTS5|11096	2.22E-16	1	4.16186002	4.169064205
CAST|831	2.22E-16	1	1.760662596	1.760782352
DGCR5|26220	2.22E-16	1	29.17737057	31.44850546
HNRNPA3|220988	2.22E-16	1	0.674409542	0.674372865
KCNQ1|3784	2.22E-16	1	13.70320975	13.96872798
MCM10|55388	2.22E-16	1	0.501303825	0.501123556
NCL|4691	2.22E-16	1	0.638960861	0.638953802
PACS1|55690	2.22E-16	1	1.91114676	1.911416257
PCDHB16|57717	2.22E-16	1	47.71617979	71.88706397
PKP3|11187	2.22E-16	1	1.669342861	1.66981636
PLOD2|5352	2.22E-16	1	4.249708073	4.251026295
PRPF38A|84950	2.22E-16	1	0.508401078	0.508290484
SLC12A7|10723	2.22E-16	1	3.888388738	3.889767437
SLC46A3|283537	2.22E-16	1	3.693018476	3.777124093
SPAG1|6674	2.22E-16	1	1.607166693	1.609384957
XBP1|7494	2.22E-16	1	1.790958875	1.79129199
FOXK1|221937	3.33E-16	1	1.892689388	1.893065707
NCCRP1|342897	3.33E-16	1	207.7668894	233.065968
TRIM2|23321	3.33E-16	1	2.783647697	2.789189636
EGR1|1958	5.55E-16	1	21.77974373	21.81272235
RRS1|23212	5.55E-16	1	0.583835994	0.583744847
FSCN2|25794	6.66E-16	1	8.739141108	8.896527125
RORA|6095	6.66E-16	1	45.8004452	54.09235202
CACYBP|27101	7.77E-16	1	0.5887721	0.588721939
NCKAP5|344148	8.88E-16	1	2.103848134	2.109287239
PFDN2|5202	8.88E-16	1	0.586153718	0.586043302
CHPF2|54480	9.99E-16	1	1.888831149	1.889519072
FAM83B|222584	9.99E-16	1	7.10413112	7.612373983
CSRNP1|64651	1.11E-15	1	3.257545192	3.262036392
PRKX|5613	1.33E-15	1	2.752528755	2.753087341
EPPK1|83481	1.44E-15	1	16.28350324	16.39243302
MTCH2|23788	1.44E-15	1	0.768075668	0.768040315
PPP1R3G|648791	1.67E-15	1	36.66988166	43.16896682
PTPRH|5794	1.67E-15	1	31.73506159	33.22630857
KIAA1274|27143	1.78E-15	1	0.309836646	0.308368877
CAMK2D|817	1.89E-15	1	1.771683123	1.773725047
CEP164|22897	1.89E-15	1	0.638078537	0.6378745
GOLGA6L5|374650	1.89E-15	1	2.104075517	2.115225892
C9orf3|84909	2.00E-15	1	0.486012502	0.485448022
NFKBIB|4793	2.00E-15	1	0.542673516	0.542367135
CCT7|10574	2.11E-15	1	0.60841758	0.608407823
TMEM139|135932	2.11E-15	1	14.59154209	16.06446961
CHCHD4|131474	2.33E-15	1	0.739674784	0.739470559
PCDHB12|56124	2.33E-15	1	5.889886329	6.823777487
PKIB|5570	2.33E-15	1	216.0099767	317.636672
ALPI|248	2.44E-15	1	216.1452986	218.8999278
ARHGEF7|8874	2.55E-15	1	1.256253655	1.256365787
MAFB|9935	2.55E-15	1	7.853845106	7.971718365
NDUFA4L2|56901	2.55E-15	1	107.9537111	113.571318
MLC1|23209	2.66E-15	1	13.94859312	19.85697466
NTS|4922	2.66E-15	1	462.2838143	851.4301085
MRPL48|51642	2.89E-15	1	0.706151832	0.705958762
KIAA1199|57214	3.00E-15	1	52.8073295	55.60540278
MRPL35|51318	3.22E-15	1	0.526916634	0.526748359
NCAPH|23397	3.33E-15	1	0.682844212	0.682749174
RNF182|221687	3.33E-15	1	224.1788219	278.0187419
RDH10|157506	3.55E-15	1	2.157913256	2.158164683
WDR76|79968	4.44E-15	1	1.407616739	1.407961532
SFRS7|6432	4.55E-15	1	0.642110781	0.642063484
ATF3|467	4.66E-15	1	9.454135157	9.46900651
TBC1D20|128637	5.11E-15	1	1.317918791	1.318410664
EGR3|1960	5.66E-15	1	72.35873016	143.0499719
LOC221442|221442	5.77E-15	1	0.281565044	0.272875684
NUP93|9688	6.00E-15	1	0.645600448	0.645531427
DHRS2|10202	6.33E-15	1	7.671479222	8.269834574
PJA2|9867	6.44E-15	1	1.906699504	1.906937018
PTP4A1|7803	6.44E-15	1	3.026842078	3.027019437
AQP3|360	7.33E-15	1	3.259069615	3.259946612
KRT81|3887	7.33E-15	1	0.101633666	0.101602025
RASSF9|9182	7.77E-15	1	4.757360696	4.90320322
ZNF485|220992	7.99E-15	1	0.492642428	0.489930783
RASGRF2|5924	8.10E-15	1	0.084804582	0.077922723
GALM|130589	8.55E-15	1	0.492890486	0.492160421
FAM125B|89853	9.55E-15	1	3.371162189	3.424104718
PSEN1|5663	9.77E-15	1	1.343609436	1.343884562
CFI|3426	1.03E-14	1	118.6777482	178.6581348
ODF2|4957	1.03E-14	1	0.689971471	0.689853013
SUSD5|26032	1.03E-14	1	0.347599317	0.347204899
KIF5C|3800	1.05E-14	1	0.155586897	0.118805267
UPF2|26019	1.07E-14	1	0.466598317	0.46644337
GRK5|2869	1.12E-14	1	5.024451348	5.029995977
ZC3H12C|85463	1.24E-14	1	2.650053047	2.654992307
PCDHGA1|56114	1.38E-14	1	4.762600417	5.345218279
LSAMP|4045	1.50E-14	1	8.740911171	10.56518691
MAFF|23764	1.64E-14	1	5.370453311	5.418310691
C2orf34|79823	1.65E-14	1	0.641857618	0.641040479
FOXJ2|55810	1.78E-14	1	1.485751426	1.486584426
DDX46|9879	1.82E-14	1	0.686592998	0.686564511
MAP2|4133	2.04E-14	1	8.512287346	8.580212301
GPATCH4|54865	2.33E-14	1	0.500914285	0.500805378
YWHAQ|10971	2.34E-14	1	0.604087449	0.604066666
SKA3|221150	2.39E-14	1	0.586788543	0.586441169
COPS7A|50813	2.43E-14	1	0.664628209	0.664467929
C9orf140|89958	2.56E-14	1	0.365128043	0.364942391
CPSF4|10898	2.56E-14	1	0.649480828	0.649337361
LOC90784|90784	2.68E-14	1	0.459060446	0.458620007
PTPRU|10076	2.68E-14	1	2.996810145	2.999406664
CCDC3|83643	3.24E-14	1	0.07875675	0.076175193
CREBL2|1389	3.42E-14	1	1.791418144	1.792775397
MAGOH|4116	3.74E-14	1	0.426811519	0.426518322
KLF2|10365	3.75E-14	1	19.25188984	20.0750471
IGF1R|3480	3.76E-14	1	2.114913408	2.115121249
ASB1|51665	4.24E-14	1	1.882589464	1.883630793
CCNE1|898	4.30E-14	1	1.422858691	1.423351151
UBTF|7343	4.46E-14	1	0.646923022	0.646873456
SKA1|220134	4.56E-14	1	0.659805352	0.659335321
TUBD1|51174	4.73E-14	1	0.577339118	0.576546163
NHS|4810	4.80E-14	1	2.218418658	2.219170561
COL4A1|1282	5.20E-14	1	2.425484882	2.42572958
MORC4|79710	5.45E-14	1	2.718639506	2.724224719
LOC100125556|100125556	5.60E-14	1	0.461543888	0.458369143
TRPC4AP|26133	5.67E-14	1	1.376729127	1.376822917
TMEM194B|100131211	5.96E-14	1	1.513790837	1.516276454
SVIL|6840	6.06E-14	1	4.044792061	4.050831924
CA12|771	6.43E-14	1	0.278131952	0.277297787
DERL1|79139	6.65E-14	1	1.301912451	1.302030913
C5orf39|389289	7.07E-14	1	2.051603288	2.064897365
SCD|6319	7.15E-14	1	2.424889123	2.424961252
ANG|283	7.32E-14	1	5.355707461	5.478243413
ADSL|158	7.57E-14	1	0.6443731	0.644318793
S100A14|57402	7.74E-14	1	15.61336908	18.66893109
SH3TC1|54436	7.89E-14	1	2.496471871	2.499632061
IGFBP3|3486	8.14E-14	1	14.21612452	14.23295272
PLA2R1|22925	8.15E-14	1	4.120652247	4.188125841
DNAL1|83544	1.01E-13	1	1.651187398	1.653415577
RNASEH1|246243	1.02E-13	1	0.532494441	0.532187271
AP1S3|130340	1.13E-13	1	2.745855229	2.74816958
MRPS22|56945	1.16E-13	1	0.734632735	0.734502819
LOC401093|401093	1.21E-13	1	0.401627702	0.396190375
CPS1|1373	1.22E-13	1	2.142542786	2.142563256
SAFB2|9667	1.24E-13	1	0.636467855	0.636401393
C2orf79|391356	1.25E-13	1	0.592266794	0.591878759
LMCD1|29995	1.28E-13	1	3.29561503	3.403879181
MGLL|11343	1.29E-13	1	8.117763432	8.195255909
DGAT2|84649	1.29E-13	1	0.299639038	0.298632361
TM9SF4|9777	1.32E-13	1	1.365374677	1.365518702
NXPH4|11247	1.39E-13	1	14.05794705	14.15588304
CFLAR|8837	1.57E-13	1	1.509818395	1.510908314
HAS2|3037	1.65E-13	1	23.87968285	28.69435094
FDXACB1|91893	1.71E-13	1	0.510403032	0.507264078
IVD|3712	1.91E-13	1	0.75389684	0.753809038
MBNL2|10150	2.25E-13	1	2.042871907	2.043779611
NUDT16|131870	2.43E-13	1	0.599300623	0.598314492
ABHD8|79575	2.56E-13	1	3.382530838	3.412201372
SLC44A2|57153	2.66E-13	1	1.982574638	1.985347454
MMP17|4326	2.67E-13	1	5.165918992	5.196115518
NCOR2|9612	2.73E-13	1	1.819341184	1.819461795
NOL10|79954	3.13E-13	1	0.48407297	0.483902732
FAM122C|159091	3.26E-13	1	6.090110711	6.238068933
NARS2|79731	3.51E-13	1	0.659820033	0.659587747
ELL2|22936	3.60E-13	1	3.313060801	3.31411942
TMEM47|83604	3.87E-13	1	12.18049894	12.2943855
HHEX|3087	3.91E-13	1	0.543533586	0.542783696
MEIS3P1|4213	4.02E-13	1	2.429137514	2.439904588
RILPL2|196383	4.08E-13	1	0.575013962	0.574369185
SOBP|55084	4.39E-13	1	0.22599337	0.222987987
THOC1|9984	4.70E-13	1	0.562272847	0.562012764
PMEPA1|56937	4.98E-13	1	3.10861053	3.109220085
DCAF13|25879	5.20E-13	1	0.571435074	0.571336676
DNMT3A|1788	5.33E-13	1	0.66235704	0.662075093
CASC4|113201	6.17E-13	1	1.6499654	1.650441737
PLAA|9373	6.54E-13	1	0.653763081	0.653633585
PPP1R8|5511	6.63E-13	1	0.677097935	0.67695118
CCDC66|285331	6.82E-13	1	0.748065023	0.747688159
HMGN2|3151	6.97E-13	1	0.580479202	0.580446753
DNAJC11|55735	7.04E-13	1	0.656824048	0.656752502
ITGB1BP1|9270	7.38E-13	1	0.552768566	0.552632916
ADAMTS1|9510	7.65E-13	1	2.261943847	2.263019234
KIAA0232|9778	7.89E-13	1	1.625957999	1.626594083
HES4|57801	8.32E-13	1	10.66331538	10.75656522
CCBE1|147372	8.57E-13	1	0.203263938	0.196032224
DGKE|8526	8.60E-13	1	0.465099452	0.464504552
LPAR1|1902	8.63E-13	1	6.140963679	6.271091404
C1orf144|26099	8.65E-13	1	0.738823054	0.738784486
LMNB2|84823	8.91E-13	1	0.668835557	0.668802641
SDK1|221935	9.63E-13	1	2.949452971	2.974906058
TXNL1|9352	9.66E-13	1	0.701285492	0.701157266
RAD51C|5889	9.67E-13	1	0.6701827	0.669877591
RUNX2|860	1.01E-12	1	0.391825856	0.390588487
TRAIP|10293	1.04E-12	1	0.647259872	0.646721011
F11R|50848	1.05E-12	1	4.571044981	4.582895241
PIK3C2B|5287	1.12E-12	1	2.369501804	2.37165015
VTN|7448	1.14E-12	1	62.76982245	144.8608062
TMPRSS3|64699	1.16E-12	1	44.5826444	46.97461211
SPINT1|6692	1.16E-12	1	22.36231094	27.71693512
PEF1|553115	1.17E-12	1	0.546326203	0.546122279
RBM20|282996	1.21E-12	1	0.367535662	0.366676051
CAMK4|814	1.32E-12	1	0.505912075	0.502811643
COL4A5|1287	1.33E-12	1	3.41987154	3.421242932
BDNF|627	1.36E-12	1	0.183741768	0.182408691
TSC22D2|9819	1.36E-12	1	1.866079917	1.867235439
EIF4E3|317649	1.39E-12	1	2.022327525	2.028028236
LYPD3|27076	1.40E-12	1	40.74097962	41.25493945
KIAA0895|23366	1.45E-12	1	3.081386915	3.089114863
CCT3|7203	1.46E-12	1	0.66710513	0.667096087
CDH5|1003	1.49E-12	1	21.93014835	93.42547432
RRP9|9136	1.68E-12	1	0.498789081	0.498569869
ARSB|411	1.74E-12	1	1.725148488	1.726500526
OPHN1|4983	1.85E-12	1	2.083444092	2.088604397
ING5|84289	1.88E-12	1	0.62458214	0.624099731
CCDC58|131076	1.88E-12	1	0.609482327	0.608890599
GPR56|9289	1.89E-12	1	3.151099467	3.152296345
HNF4A|3172	1.96E-12	1	14.63152347	15.12647297
C9orf114|51490	2.04E-12	1	0.622152418	0.621946408
KLF17|128209	2.08E-12	1	26.70483044	53.22539556
BAD|572	2.10E-12	1	1.868480083	1.869689362
IL1RAP|3556	2.18E-12	1	3.324559478	3.338647394
EPAS1|2034	2.22E-12	1	1.685224665	1.685301057
ZNF558|148156	2.45E-12	1	2.690146699	2.700446475
IL17RC|84818	2.46E-12	1	2.1083663	2.112859579
MAGED2|10916	2.46E-12	1	2.293154621	2.293823019
TK2|7084	2.49E-12	1	1.728078016	1.730400201
MKI67IP|84365	2.73E-12	1	0.593737322	0.593603867
TRIM6|117854	2.73E-12	1	8.891193345	9.32260404
DUSP8|1850	2.76E-12	1	2.485401348	2.501125653
CLIP4|79745	2.98E-12	1	0.475999762	0.474846751
COL4A2|1284	3.03E-12	1	2.482763653	2.48289164
MYH3|4621	3.23E-12	1	0.402748019	0.39564652
AP4B1|10717	3.27E-12	1	0.524156874	0.523745321
ACSS2|55902	3.32E-12	1	2.15152314	2.155372332
RBMS1|5937	3.57E-12	1	0.50479108	0.504594737
LPAR5|57121	3.57E-12	1	6.337247638	6.980654258
GPR97|222487	3.61E-12	1	51.1057884	76.77102584
KCTD9|54793	3.67E-12	1	1.645968966	1.646736575
NHP2L1|4809	3.91E-12	1	0.729855951	0.729818333
SGEF|26084	3.95E-12	1	0.588782484	0.587068314
CCDC77|84318	4.01E-12	1	0.544011413	0.54369179
PTCD3|55037	4.24E-12	1	0.672042173	0.67196675
YJEFN3|374887	4.32E-12	1	0.421135664	0.418719902
LSM7|51690	4.38E-12	1	0.586003175	0.585832992
DNAJC12|56521	4.44E-12	1	3.04306299	3.045735847
MBOAT2|129642	5.00E-12	1	0.567803803	0.567199734
CYP1B1|1545	5.11E-12	1	0.216247371	0.216182007
MGC14436|84983	5.14E-12	1	0.357015298	0.351161962
KLF6|1316	5.18E-12	1	4.307256494	4.31159218
ARNT2|9915	5.46E-12	1	123.7987374	139.1661316
SET|6418	5.62E-12	1	0.642777266	0.642767439
CCNJL|79616	5.63E-12	1	0.269548953	0.268389177
RASL10B|91608	6.55E-12	1	0.462287542	0.461621619
FAM113B|91523	6.74E-12	1	3.39342402	3.451804686
C5orf36|285600	6.78E-12	1	2.288601873	2.292561636
NUP62CL|54830	6.88E-12	1	3.823066063	3.861118675
TLE1|7088	7.06E-12	1	0.347093622	0.344949203
MATN2|4147	7.13E-12	1	2.369264839	2.388107901
SKAP2|8935	7.24E-12	1	2.554030853	2.558616918
CMAH|8418	7.34E-12	1	41.6518495	50.79231956
MRPL11|65003	7.37E-12	1	0.650541391	0.650459353
GLIS1|148979	7.64E-12	1	0.257801584	0.252893637
KIAA1609|57707	7.68E-12	1	1.442374896	1.443318522
PLXNB3|5365	7.73E-12	1	6.634298439	6.786564424
WDR69|164781	7.77E-12	1	26.56295504	45.746175
ATXN7L2|127002	8.28E-12	1	0.378458278	0.377014135
HSD3B7|80270	8.62E-12	1	4.230490494	4.275909046
ZNF691|51058	8.68E-12	1	0.538049161	0.537398329
BDKRB2|624	8.97E-12	1	13.49849782	15.72561957
KCNK15|60598	8.98E-12	1	2.765158252	2.786890334
STS|412	9.44E-12	1	2.506113457	2.508128084
IL28RA|163702	1.01E-11	1	2.228201563	2.251008474
BTD|686	1.04E-11	1	1.60925849	1.611168213
FNBP1|23048	1.05E-11	1	2.461042988	2.462009736
PRMT5|10419	1.06E-11	1	0.629800669	0.629754205
PTGS2|5743	1.06E-11	1	7.798136386	7.815827823
CDCA3|83461	1.07E-11	1	0.650179285	0.649881549
KNDC1|85442	1.09E-11	1	4.380869793	4.489965758
TEAD4|7004	1.10E-11	1	0.596919529	0.596654741
ERRFI1|54206	1.10E-11	1	7.180536246	7.199662617
LMTK3|114783	1.16E-11	1	5.076464048	5.216831915
POLR3C|10623	1.18E-11	1	0.558387155	0.558083748
NR4A2|4929	1.23E-11	1	4.649033077	4.659799048
NFE2L3|9603	1.31E-11	1	0.395025148	0.393928791
SPARC|6678	1.36E-11	1	74.21953566	77.35707839
PNPO|55163	1.36E-11	1	0.681982381	0.681849695
SLC22A5|6584	1.38E-11	1	2.602505446	2.605040588
ARMCX3|51566	1.40E-11	1	1.861788317	1.862432621
KIAA1614|57710	1.53E-11	1	5.314171059	5.544745152
PLEKHG1|57480	1.53E-11	1	39.14985247	44.19131803
ZNF449|203523	1.55E-11	1	1.825185124	1.829667571
BRE|9577	1.60E-11	1	0.595522404	0.595111655
ZNF747|65988	1.73E-11	1	1.48877443	1.491871467
USP43|124739	1.86E-11	1	2.318184813	2.336074943
DOCK10|55619	1.87E-11	1	0.287672894	0.286359211
GTPBP4|23560	1.94E-11	1	0.52755892	0.527484437
TLR4|7099	1.95E-11	1	4.847060521	4.92110368
ZNF589|51385	1.99E-11	1	0.657994299	0.657533567
HECW1|23072	2.05E-11	1	0.406436782	0.40366673
TOMM22|56993	2.08E-11	1	0.603756242	0.603639045
ULBP2|80328	2.08E-11	1	2.43877983	2.457574494
TCOF1|6949	2.13E-11	1	0.68670512	0.686683103
VGLL4|9686	2.19E-11	1	1.804234827	1.805553483
MFN2|9927	2.20E-11	1	0.672919663	0.672874407
LONRF1|91694	2.21E-11	1	2.851648385	2.872405367
ANP32B|10541	2.27E-11	1	0.702787687	0.702758149
BCL6|604	2.31E-11	1	3.049743137	3.066329802
NUCB2|4925	2.36E-11	1	1.757719412	1.758752306
GPR183|1880	2.40E-11	1	8.292362048	8.427307672
FBLN5|10516	2.46E-11	1	2.784416851	2.795244744
FAM86C|55199	2.48E-11	1	0.597509645	0.596719687
C5AR1|728	2.51E-11	1	5.997933721	6.193635392
CRB1|23418	2.53E-11	1	11.34401397	15.15019692
PPP3CC|5533	2.58E-11	1	1.539846029	1.54158247
KLC3|147700	2.72E-11	1	4.116343328	4.379109789
AURKB|9212	2.84E-11	1	0.533106784	0.53295179
BTBD19|149478	2.91E-11	1	4.723995177	5.154858896
NKAIN4|128414	2.95E-11	1	8.703660837	9.051130059
SNHG4|724102	3.03E-11	1	0.399164877	0.397858049
C1orf115|79762	3.15E-11	1	1.823596221	1.825830437
CLU|1191	3.28E-11	1	4.224490143	4.224584476
PDLIM2|64236	3.32E-11	1	2.222495193	2.225029225
SART3|9733	3.39E-11	1	0.745765887	0.745710069
SLC4A1AP|22950	3.43E-11	1	0.676885159	0.676658879
ITPRIP|85450	3.68E-11	1	2.432272659	2.432833363
AREG|374	3.68E-11	1	32.98117801	52.90863499
TMEM184A|202915	3.80E-11	1	1.637302682	1.637998361
ST14|6768	3.85E-11	1	35.70306719	37.928437
SDC2|6383	3.94E-11	1	6.597811673	6.618622933
PHYHIP|9796	4.34E-11	1	7.307521243	7.410091383
OCRL|4952	4.35E-11	1	1.89281069	1.893331439
WDR92|116143	4.41E-11	1	0.561052557	0.560624995
REXO4|57109	4.52E-11	1	0.703368128	0.703264129
FRMD4B|23150	4.54E-11	1	7.183594766	7.48370049
PDE4C|5143	4.58E-11	1	15.09490383	16.96410847
LIF|3976	4.78E-11	1	2.515281915	2.517557948
CIRH1A|84916	5.15E-11	1	0.656729912	0.656663517
YPEL5|51646	5.17E-11	1	2.462499794	2.466778156
SDCCAG1|9147	5.19E-11	1	0.751037317	0.750951899
PRSS16|10279	5.28E-11	1	3.753916014	3.827083972
TLR6|10333	5.31E-11	1	3.060574926	3.10250501
KCTD12|115207	5.52E-11	1	71.35512181	129.1522594
RAB27A|5873	5.64E-11	1	2.909663707	2.917081988
TOX|9760	5.80E-11	1	0.441417454	0.440830706
PDE9A|5152	6.26E-11	1	52.47114544	83.74663329
CA9|768	6.52E-11	1	50.96532212	51.40886402
IGBP1|3476	6.84E-11	1	1.569145596	1.569550617
PADI1|29943	7.09E-11	1	5.879765978	6.393423074
PELP1|27043	7.14E-11	1	0.730374696	0.730312723
THSD4|79875	7.38E-11	1	2.792828111	2.806825279
TRAPPC9|83696	7.62E-11	1	3.307011145	3.312182291
RAE1|8480	7.69E-11	1	0.761721866	0.761645453
SSH3|54961	7.93E-11	1	1.801082745	1.802241624
SLC29A1|2030	8.05E-11	1	0.569153023	0.569059888
WASF1|8936	8.06E-11	1	0.656948866	0.656741503
SORD|6652	8.30E-11	1	0.625205577	0.62512926
SLC16A4|9122	8.36E-11	1	8.932980752	9.251926854
JPH1|56704	8.52E-11	1	0.694101178	0.693822692
RERG|85004	8.65E-11	1	185.5319131	268.5602646
METTL13|51603	8.97E-11	1	0.64510341	0.645006203
GREM2|64388	9.20E-11	1	14.86648267	15.09979279
FLJ22536|401237	9.24E-11	1	15.50275826	18.49732072
FAM189A2|9413	9.32E-11	1	12.32711563	17.58139767
VRK1|7443	9.80E-11	1	0.61821145	0.617967743
HES2|54626	9.92E-11	1	3.169760565	3.266838168
PDGFB|5155	1.06E-10	1	69.44463837	87.59188339
PARN|5073	1.06E-10	1	0.807016931	0.806906491
ISY1|57461	1.07E-10	1	0.734304261	0.734107966
BAIAP2L1|55971	1.15E-10	1	1.650167321	1.650659407
DDX31|64794	1.15E-10	1	0.659677556	0.659493569
FARP1|10160	1.17E-10	1	0.605588097	0.60535736
TLE6|79816	1.22E-10	1	17.63097584	24.75020874
MOSPD1|56180	1.24E-10	1	4.328753179	4.334273026
KLRAQ1|129285	1.24E-10	1	0.645890187	0.645329427
FAM195B|348262	1.26E-10	1	0.423912554	0.422108382
KLRC3|3823	1.28E-10	1	8.326191286	8.425750005
C12orf32|83695	1.28E-10	1	0.787894486	0.787723292
TCP1|6950	1.29E-10	1	0.64188615	0.641869639
ZXDB|158586	1.29E-10	1	3.080392952	3.084424953
MAP3K14|9020	1.31E-10	1	0.461339084	0.461153152
CCL20|6364	1.33E-10	1	33.6524837	54.27757646
KDM1A|23028	1.34E-10	1	0.766218718	0.766186475
METAP2|10988	1.38E-10	1	0.714411395	0.714377702
HGSNAT|138050	1.39E-10	1	2.436837989	2.438371841
CTH|1491	1.41E-10	1	3.50147792	3.507942576
KIF20A|10112	1.42E-10	1	0.6110341	0.6109745
BMP6|654	1.46E-10	1	3.286396086	3.292774701
SH3RF3|344558	1.51E-10	1	1.645251121	1.646394971
S100A2|6273	1.51E-10	1	0.293253634	0.2931231
HMG20B|10362	1.59E-10	1	2.99974418	3.000083273
SYNPO|11346	1.61E-10	1	2.491324934	2.491982858
RABL2B|11158	1.67E-10	1	0.573429464	0.57262425
ZNF239|8187	1.67E-10	1	0.498574981	0.497442283
GBE1|2632	1.73E-10	1	2.518529424	2.519692367
UTP6|55813	1.75E-10	1	0.552481692	0.552386645
DHX57|90957	1.81E-10	1	0.615607809	0.61538493
CHRNA7|1139	1.82E-10	1	5.271772517	5.747707385
MTIF2|4528	1.90E-10	1	0.590000997	0.589901846
WDR74|54663	1.91E-10	1	0.607535087	0.607431316
SPHK1|8877	1.94E-10	1	3.169620475	3.175642165
NOLC1|9221	2.02E-10	1	0.661159135	0.661144164
AIM1|202	2.02E-10	1	7.280547264	7.421285981
KIAA0753|9851	2.07E-10	1	1.334153593	1.334690721
B3GALT4|8705	2.07E-10	1	3.002930889	3.104161311
TMEM189|387521	2.11E-10	1	1.962036055	1.962736922
STXBP2|6813	2.26E-10	1	1.651574194	1.652380675
TPBG|7162	2.27E-10	1	3.984182317	3.990731475
ISG20|3669	2.34E-10	1	9.056818696	9.175355586
L1CAM|3897	2.36E-10	1	4.946421008	4.947778394
ADCK2|90956	2.41E-10	1	1.754399297	1.756538903
MID2|11043	2.52E-10	1	5.98237467	6.091749212
ANP32A|8125	2.58E-10	1	0.694414543	0.694381676
CDCA8|55143	2.59E-10	1	0.594318218	0.59419095
ADI1|55256	2.65E-10	1	0.527836903	0.52771059
SNHG12|85028	2.68E-10	1	0.590018984	0.589762089
PERP|64065	2.90E-10	1	1.797118951	1.797211983
FAM122B|159090	2.98E-10	1	2.222800169	2.223527097
RABEPK|10244	3.03E-10	1	0.600927978	0.600746751
PPP2R5B|5526	3.09E-10	1	3.048249836	3.05943055
FAM84B|157638	3.11E-10	1	28.69346603	33.44949117
ZNF883|169834	3.13E-10	1	0.602397953	0.601426647
KDM5B|10765	3.17E-10	1	1.60623615	1.606532246
FAM114A1|92689	3.21E-10	1	3.214449116	3.223330134
PPIL1|51645	3.23E-10	1	0.817675217	0.817576951
RNASE4|6038	3.26E-10	1	8.628113339	8.957305969
SEC31A|22872	3.32E-10	1	1.483075233	1.483187775
CALHM3|119395	3.51E-10	1	3.491921102	3.639434365
GPATCH3|63906	3.57E-10	1	0.686826908	0.686332841
STK35|140901	3.60E-10	1	1.514802649	1.515605022
IL8|3576	3.72E-10	1	38.96525236	65.95540086
MRPS14|63931	3.75E-10	1	0.753183927	0.752972001
PPP1R13L|10848	3.80E-10	1	2.38250701	2.385276213
FAM115C|285966	3.89E-10	1	17.80287505	19.51967276
PPWD1|23398	3.89E-10	1	0.644753436	0.644502615
NOB1|28987	3.93E-10	1	0.741899884	0.741843896
HEATR7A|727957	4.08E-10	1	2.391861874	2.397540421
MEIS1|4211	4.10E-10	1	0.586847417	0.586125402
FGD5|152273	4.25E-10	1	45.07560166	126.48534
NIPA1|123606	4.27E-10	1	1.571298125	1.57206153
KAT2B|8850	4.34E-10	1	3.112129909	3.125811054
KIAA1191|57179	4.46E-10	1	1.380735852	1.380875415
C5orf27|202299	4.46E-10	1	4.903372594	5.263096641
LAMB2|3913	4.81E-10	1	2.690305654	2.69141074
ATIC|471	4.86E-10	1	0.688625149	0.688563769
OSBPL2|9885	5.39E-10	0.999999999	1.551192956	1.551816259
HLF|3131	5.49E-10	0.999999999	0.30978171	0.292754658
SERINC1|57515	5.57E-10	0.999999999	1.415623626	1.41578452
PCDHB15|56121	5.62E-10	0.999999999	6.331395382	6.754129714
LYPD6B|130576	5.64E-10	0.999999999	0.24014256	0.236858635
PGK1|5230	5.66E-10	0.999999999	2.775786523	2.775861804
ZMYND11|10771	5.72E-10	0.999999999	0.685979523	0.685841325
HMGB1|3146	6.00E-10	0.999999999	0.581150837	0.58110861
POLR1E|64425	6.02E-10	0.999999999	0.674926362	0.674781045
TRIM14|9830	6.28E-10	0.999999999	0.574907281	0.574752405
AG2|387763	6.45E-10	0.999999999	29.25940716	46.21808966
ZNF804A|91752	6.49E-10	0.999999999	0.281401715	0.278454969
SEPHS1|22929	6.54E-10	0.999999999	0.558467694	0.558314709
C1orf163|65260	6.55E-10	0.999999999	0.474513654	0.47428264
PDSS1|23590	6.62E-10	0.999999999	0.457389566	0.456785751
GORASP2|26003	6.63E-10	0.999999999	1.327968455	1.328116919
CKS2|1164	6.66E-10	0.999999999	0.557014021	0.556925309
CDKN1C|1028	6.71E-10	0.999999999	4.851832018	4.85702968
TOP1|7150	6.72E-10	0.999999999	0.732816789	0.7327842
ZBTB38|253461	6.75E-10	0.999999999	1.596802145	1.597205556
ZNF419|79744	7.57E-10	0.999999999	1.506147332	1.509821301
HNRNPM|4670	7.88E-10	0.999999999	0.676404378	0.676389018
CHRND|1144	7.95E-10	0.999999999	67.87671454	86.08916732
UCHL3|7347	8.17E-10	0.999999999	0.693730212	0.693567284
RARRES2|5919	8.37E-10	0.999999999	0.112474947	0.109370058
C8orf84|157869	8.44E-10	0.999999999	2.771585711	2.794710558
THPO|7066	8.78E-10	0.999999999	32.03867369	47.2037493
KLF10|7071	8.81E-10	0.999999999	1.685366549	1.685828008
LOC100131726|100131726	9.77E-10	0.999999999	23.09406579	83.0862544
PRTN3|5657	1.01E-09	0.999999999	15.85341254	19.87582449
PSMB7|5695	1.01E-09	0.999999999	0.718050522	0.718023469
CLDN9|9080	1.02E-09	0.999999999	5.950621441	7.469761244
C4orf42|92070	1.02E-09	0.999999999	1.467178147	1.468141645
IPPK|64768	1.03E-09	0.999999999	0.717530729	0.717259319
HSPB3|8988	1.04E-09	0.999999999	0.163539247	0.155770972
PRPF19|27339	1.06E-09	0.999999999	0.684574872	0.684546949
CTR9|9646	1.08E-09	0.999999999	0.731229926	0.731150168
KLHL29|114818	1.09E-09	0.999999999	0.550634099	0.549942613
LYST|1130	1.13E-09	0.999999999	1.805072836	1.807235391
CACHD1|57685	1.15E-09	0.999999999	0.413211821	0.4126731
INSR|3643	1.18E-09	0.999999999	2.149776403	2.152685482
LRP1|4035	1.18E-09	0.999999999	7.167007113	7.174649183
GEMIN6|79833	1.19E-09	0.999999999	0.560104568	0.559400269
MYADM|91663	1.31E-09	0.999999999	2.553426918	2.555885692
HLA-E|3133	1.35E-09	0.999999999	1.606059759	1.606636176
LOC84740|84740	1.37E-09	0.999999999	4.231081307	4.436146801
LY6D|8581	1.40E-09	0.999999999	42.94140792	65.95722354
RAB17|64284	1.40E-09	0.999999999	35.14488784	47.36690954
CEP68|23177	1.43E-09	0.999999999	0.577974046	0.577554467
TRMT1|55621	1.48E-09	0.999999999	0.622430108	0.622318884
ITGB4|3691	1.49E-09	0.999999999	6.732501268	6.784882976
SNAPC4|6621	1.63E-09	0.999999998	0.710818567	0.710589434
MSLN|10232	1.67E-09	0.999999998	3.883339608	3.886540363
TLE3|7090	1.68E-09	0.999999998	1.522808104	1.522965029
ARC|23237	1.68E-09	0.999999998	6.960374433	7.249654149
EGR2|1959	1.70E-09	0.999999998	26.97832937	45.77412619
LOC728613|728613	1.84E-09	0.999999998	1.710532943	1.712053273
DLG2|1740	1.86E-09	0.999999998	37.25320278	68.04742397
LRIG3|121227	1.88E-09	0.999999998	0.438541563	0.43782747
CENPP|401541	1.90E-09	0.999999998	0.66861346	0.667568651
PHF14|9678	1.95E-09	0.999999998	0.65804163	0.657871316
C1QTNF1|114897	2.01E-09	0.999999998	4.424574343	4.490868118
MAVS|57506	2.03E-09	0.999999998	1.715341177	1.715655891
P2RX5|5026	2.03E-09	0.999999998	0.604563283	0.604330506
TLE4|7091	2.04E-09	0.999999998	0.155924332	0.154458765
CHRFAM7A|89832	2.06E-09	0.999999998	10.3819482	11.01856389
C6orf145|221749	2.07E-09	0.999999998	2.434799048	2.439229077
MDGA2|161357	2.18E-09	0.999999998	19.44791856	26.7904186
EMP2|2013	2.47E-09	0.999999998	2.288046772	2.288986928
INHA|3623	2.49E-09	0.999999998	49.79192305	53.82057769
ANKH|56172	2.49E-09	0.999999998	2.567746725	2.568330902
ZNF286A|57335	2.51E-09	0.999999997	0.684628273	0.68428528
CDC45|8318	2.53E-09	0.999999997	0.756788328	0.75666572
ORAI3|93129	2.57E-09	0.999999997	5.506394803	5.57159462
ARFGAP2|84364	2.59E-09	0.999999997	0.664094816	0.663958033
MRPS9|64965	2.63E-09	0.999999997	0.641390948	0.641247494
SEC24A|10802	2.66E-09	0.999999997	1.685763133	1.686118295
CCDC52|152185	2.78E-09	0.999999997	1.889649922	1.89154428
HSD11B1L|374875	2.78E-09	0.999999997	3.705771811	3.774225908
FYN|2534	2.84E-09	0.999999997	3.074203003	3.075371578
MCTP1|79772	2.85E-09	0.999999997	2.689017314	2.70418429
ACVR1C|130399	2.90E-09	0.999999997	21.61406169	59.77670078
EXOSC10|5394	2.98E-09	0.999999997	0.702184942	0.702113588
TAF15|8148	3.03E-09	0.999999997	0.603552003	0.6035249
MAP3K15|389840	3.10E-09	0.999999997	3.748416331	3.882310686
ZDHHC13|54503	3.25E-09	0.999999997	1.293780584	1.294381932
KLF4|9314	3.28E-09	0.999999997	3.991510095	3.997006874
EFHD2|79180	3.35E-09	0.999999997	2.748794329	2.749282178
KHSRP|8570	3.36E-09	0.999999997	0.722860076	0.722830538
PCDHB10|56126	3.38E-09	0.999999997	11.78359206	20.38497643
CHTF8|54921	3.39E-09	0.999999997	0.844117616	0.844076941
FAM83F|113828	3.50E-09	0.999999997	35.61432984	51.31530124
ODC1|4953	3.51E-09	0.999999996	0.407745469	0.40771653
DHODH|1723	3.53E-09	0.999999996	0.710804304	0.710340778
EIF2S3|1968	3.63E-09	0.999999996	1.538731585	1.538762271
ECEL1|9427	3.74E-09	0.999999996	3.908889694	3.910517459
PARP2|10038	3.81E-09	0.999999996	0.789776727	0.78968444
PCDHB8|56128	3.84E-09	0.999999996	40.67894462	79.69346226
C2orf44|80304	3.89E-09	0.999999996	0.513734432	0.513241627
HOXA3|3200	3.90E-09	0.999999996	5.534130363	5.688621058
ZMAT2|153527	3.91E-09	0.999999996	0.674979227	0.674910034
PALMD|54873	4.03E-09	0.999999996	2.614003335	2.622543773
COL4A6|1288	4.03E-09	0.999999996	2.747237749	2.747928206
JUN|3725	4.39E-09	0.999999996	16.78461642	16.81677176
TTC4|7268	4.40E-09	0.999999996	0.582990056	0.582753124
VEGFA|7422	4.40E-09	0.999999996	5.912653757	5.919049461
KIAA1217|56243	4.41E-09	0.999999996	0.314492109	0.31388792
EIF2B4|8890	4.44E-09	0.999999996	0.646449568	0.646256275
PPIH|10465	4.44E-09	0.999999996	0.517045098	0.516793847
RAB6A|5870	4.57E-09	0.999999995	1.438694669	1.438861021
FUT11|170384	4.79E-09	0.999999995	2.049813666	2.051982905
WDR35|57539	4.86E-09	0.999999995	0.472987851	0.472596452
EFNA5|1946	4.99E-09	0.999999995	0.58018743	0.579522461
RPF1|80135	5.12E-09	0.999999995	0.544836835	0.544690438
MEX3A|92312	5.24E-09	0.999999995	0.632251037	0.631814456
FAM86A|196483	5.28E-09	0.999999995	0.679919974	0.679559617
CCPG1|9236	5.29E-09	0.999999995	1.689360557	1.68965721
ATP6V0A4|50617	5.88E-09	0.999999994	10.27978445	12.98699653
DNAJC7|7266	5.98E-09	0.999999994	0.612432663	0.612380872
PNRC2|55629	5.98E-09	0.999999994	0.589443225	0.589334842
KIAA0020|9933	6.01E-09	0.999999994	0.552647852	0.552490369
FKBP5|2289	6.19E-09	0.999999994	0.570775925	0.570625798
ARRB2|409	6.19E-09	0.999999994	0.564424851	0.563995412
USP39|10713	6.27E-09	0.999999994	0.684281446	0.684194722
WISP2|8839	6.32E-09	0.999999994	14.92630371	14.93645643
BTF3|689	6.37E-09	0.999999994	0.793163353	0.793151967
GDPD5|81544	6.71E-09	0.999999993	2.56225503	2.569469583
AKR1A1|10327	6.87E-09	0.999999993	0.608164452	0.608022245
LRRC8D|55144	6.88E-09	0.999999993	0.574638122	0.574439134
EPS8L2|64787	7.16E-09	0.999999993	1.842149117	1.843001995
KIF21B|23046	7.24E-09	0.999999993	1.587743094	1.592175494
SS18L2|51188	7.25E-09	0.999999993	0.675685	0.675247741
REXO2|25996	7.34E-09	0.999999993	0.630331268	0.630202952
DSP|1832	7.37E-09	0.999999993	9.653417037	9.657571527
PTGES|9536	7.46E-09	0.999999993	1.829568847	1.829815453
RBM4B|83759	7.62E-09	0.999999992	0.714914106	0.714564125
ZNF286B|729288	7.62E-09	0.999999992	0.585102178	0.582636576
YIPF6|286451	7.78E-09	0.999999992	2.15023643	2.152382141
C19orf61|56006	7.94E-09	0.999999992	0.718923446	0.718708029
SMYD5|10322	7.94E-09	0.999999992	0.68042354	0.680287637
C17orf97|400566	7.96E-09	0.999999992	0.649806542	0.647994918
SIK1|150094	7.99E-09	0.999999992	2.213442407	2.213612272
NLRX1|79671	8.10E-09	0.999999992	1.586845186	1.58783424
BLMH|642	8.12E-09	0.999999992	0.564813581	0.564746079
PNO1|56902	8.44E-09	0.999999992	0.52206801	0.521925428
SLC25A39|51629	8.79E-09	0.999999991	0.622150026	0.622115036
EIF3I|8668	8.82E-09	0.999999991	0.646240327	0.646211212
CD276|80381	8.85E-09	0.999999991	1.687697417	1.688028824
MYO16|23026	8.91E-09	0.999999991	2.724256515	2.752653002
MLLT1|4298	9.38E-09	0.999999991	0.700718941	0.700677649
HERC2P2|400322	9.66E-09	0.99999999	1.708343424	1.708836206
MOAP1|64112	9.73E-09	0.99999999	1.546165297	1.547393788
MARK4|57787	9.98E-09	0.99999999	1.603394246	1.604736626
TGS1|96764	1.02E-08	0.99999999	0.69341685	0.693298603
INTS10|55174	1.03E-08	0.99999999	0.798871607	0.798829351
LGTN|1939	1.03E-08	0.99999999	0.730612479	0.730504186
CTRL|1506	1.07E-08	0.999999989	0.339957204	0.328684006
C2orf48|348738	1.08E-08	0.999999989	0.38969941	0.379421916
SNCA|6622	1.11E-08	0.999999989	2.06933986	2.070238615
RCN1|5954	1.11E-08	0.999999989	2.055622516	2.055723078
NDST3|9348	1.13E-08	0.999999989	0.085751633	0.072315466
SDHAP3|728609	1.14E-08	0.999999989	1.379261674	1.380401717
IGSF1|3547	1.14E-08	0.999999989	5.254499679	5.341414176
JUNB|3726	1.15E-08	0.999999988	3.373499168	3.374169906
EIF3M|10480	1.16E-08	0.999999988	0.800853485	0.800834657
TRANK1|9881	1.25E-08	0.999999987	3.660937848	3.706789043
SEPT8|23176	1.29E-08	0.999999987	1.338535524	1.338693577
PSMB10|5699	1.31E-08	0.999999987	0.566002656	0.565275949
PELI3|246330	1.31E-08	0.999999987	1.765496489	1.768949527
TDP1|55775	1.33E-08	0.999999987	0.725747489	0.725500482
PRRG4|79056	1.34E-08	0.999999987	5.665696688	6.246614284
TIGD7|91151	1.36E-08	0.999999986	1.868106277	1.876561379
CLCN3|1182	1.38E-08	0.999999986	1.552378595	1.552822852
MRPL32|64983	1.40E-08	0.999999986	0.707186729	0.707089959
MYO1E|4643	1.53E-08	0.999999985	1.613637043	1.613732718
GNS|2799	1.55E-08	0.999999984	1.358207452	1.358333034
COL4A3|1285	1.57E-08	0.999999984	18.21592615	25.49599861
ADAMTSL5|339366	1.58E-08	0.999999984	1.998784661	2.004181792
NDRG1|10397	1.58E-08	0.999999984	16.52019634	16.52845393
TP53INP1|94241	1.59E-08	0.999999984	2.273738635	2.282736813
ANGPTL4|51129	1.60E-08	0.999999984	36.95118757	38.05648169
GPR1|2825	1.66E-08	0.999999983	4.267500496	4.350989176
PLBD2|196463	1.67E-08	0.999999983	1.372217252	1.372595989
MUC16|94025	1.68E-08	0.999999983	18.03392922	19.97133255
FBXO8|26269	1.71E-08	0.999999983	1.458652728	1.459161875
QRICH2|84074	1.72E-08	0.999999983	0.391760301	0.386661204
NCS1|23413	1.77E-08	0.999999982	2.291803265	2.292104164
RBM22|55696	1.78E-08	0.999999982	0.722111527	0.722023218
IGSF8|93185	1.81E-08	0.999999982	3.886595263	3.889941691
FAM110C|642273	1.87E-08	0.999999981	5.731222722	6.058984336
TSHZ2|128553	1.88E-08	0.999999981	2.174708292	2.176825818
AP3S2|10239	1.89E-08	0.999999981	1.406542777	1.406879142
CABIN1|23523	1.90E-08	0.999999981	1.424795119	1.424981255
AFG3L2|10939	1.91E-08	0.999999981	0.753550035	0.753505084
KDM5C|8242	1.92E-08	0.999999981	1.483442373	1.48354909
OSMR|9180	1.93E-08	0.999999981	3.827802916	3.830060862
C14orf79|122616	2.02E-08	0.99999998	1.906971453	1.916108603
TRIOBP|11078	2.03E-08	0.99999998	1.605526659	1.606224101
DUSP5P|574029	2.04E-08	0.99999998	2.730041405	2.772419239
FLAD1|80308	2.06E-08	0.999999979	0.708321719	0.708180692
TSPAN8|7103	2.06E-08	0.999999979	18.06600411	18.39292174
LOC283070|283070	2.18E-08	0.999999978	0.310833823	0.308693616
SFXN2|118980	2.25E-08	0.999999977	0.454032297	0.452958269
USH1C|10083	2.27E-08	0.999999977	3.104499248	3.106386842
MFGE8|4240	2.28E-08	0.999999977	2.144744648	2.152434256
MAPK8IP1|9479	2.32E-08	0.999999977	0.594504167	0.594131161
ZNF609|23060	2.34E-08	0.999999977	1.425591763	1.425837842
WDR3|10885	2.40E-08	0.999999976	0.50870561	0.508619857
WNT5A|7474	2.52E-08	0.999999975	0.273222199	0.272655798
SPC25|57405	2.54E-08	0.999999975	0.631473547	0.630953998
RPS27A|6233	2.58E-08	0.999999974	0.714500463	0.714487074
ACTL8|81569	2.58E-08	0.999999974	0.251466161	0.242351507
CXCL16|58191	2.64E-08	0.999999974	6.504744939	6.712432542
SMC6|79677	2.71E-08	0.999999973	0.555276714	0.555127969
GPR77|27202	2.72E-08	0.999999973	19.76904342	27.55476291
TIMP3|7078	2.76E-08	0.999999972	18.88325921	19.01607646
ERI3|79033	2.81E-08	0.999999972	0.630167868	0.630042074
SERPINB1|1992	2.82E-08	0.999999972	4.451078298	4.4545325
PPP1R15A|23645	2.84E-08	0.999999972	3.878102627	3.883629108
MRPL3|11222	2.84E-08	0.999999972	0.721692974	0.72165186
DCLRE1C|64421	2.85E-08	0.999999971	0.587043442	0.586263227
FCF1|51077	2.85E-08	0.999999971	0.631815801	0.631636355
SUV39H2|79723	2.92E-08	0.999999971	0.532318891	0.53201621
ZC4H2|55906	2.93E-08	0.999999971	29.0247097	42.26720109
ARMC9|80210	2.93E-08	0.999999971	0.574347341	0.573668511
TLE2|7089	2.95E-08	0.99999997	5.020604337	5.055453959
GOLM1|51280	2.97E-08	0.99999997	0.548642294	0.548568663
RPUSD4|84881	2.98E-08	0.99999997	0.792031058	0.791921283
CROCCL1|84809	3.02E-08	0.99999997	0.702295799	0.701797932
C6orf223|221416	3.03E-08	0.99999997	14.69666126	14.81019238
CHST2|9435	3.05E-08	0.999999969	0.451389071	0.449861031
RHOF|54509	3.15E-08	0.999999968	2.585712368	2.586530357
C11orf86|254439	3.21E-08	0.999999968	7.041819757	7.117938703
MPPED2|744	3.25E-08	0.999999967	0.278684596	0.277685485
PSAP|5660	3.40E-08	0.999999966	2.101477806	2.101549821
NPEPL1|79716	3.44E-08	0.999999966	1.861280525	1.861815077
SCN9A|6335	3.46E-08	0.999999965	0.09376841	0.082480121
C1QTNF6|114904	3.53E-08	0.999999965	7.279651966	7.295437454
ZNF836|162962	3.54E-08	0.999999965	2.857960652	3.00895733
KIF18B|146909	3.63E-08	0.999999964	0.61556323	0.615441264
ACTA2|59	3.73E-08	0.999999963	3.910988569	4.123132825
KDELR1|10945	3.78E-08	0.999999962	1.434769119	1.43487277
BIRC5|332	3.82E-08	0.999999962	0.693332165	0.693279366
ASPH|444	3.86E-08	0.999999961	1.550757553	1.550800716
DOHH|83475	3.95E-08	0.99999996	0.560432863	0.560065542
MRPL24|79590	3.95E-08	0.99999996	0.643344854	0.643225284
SERPINB6|5269	3.97E-08	0.99999996	2.501687775	2.502289044
C20orf27|54976	4.11E-08	0.999999959	0.566337921	0.566145725
CALM2|805	4.13E-08	0.999999959	0.668145755	0.66812889
CDC42BPB|9578	4.22E-08	0.999999958	1.688703887	1.688918565
HSP90AA1|3320	4.30E-08	0.999999957	0.538873706	0.538869723
FAM8A1|51439	4.31E-08	0.999999957	1.83919912	1.840569568
HNRNPU|3192	4.41E-08	0.999999956	0.6434866	0.643478692
BRMS1L|84312	4.41E-08	0.999999956	0.671941721	0.67125685
RPL35|11224	4.42E-08	0.999999956	0.800535415	0.800529113
DUSP14|11072	4.42E-08	0.999999956	0.560470194	0.56026865
C1QBP|708	4.43E-08	0.999999956	0.709311892	0.709293148
TRUB2|26995	4.53E-08	0.999999955	0.774237449	0.77414917
SERINC2|347735	4.57E-08	0.999999954	3.668911453	3.674914371
NOL12|79159	4.59E-08	0.999999954	0.602704049	0.602366914
PPP2R3A|5523	4.68E-08	0.999999953	1.850257766	1.856372539
RPS6KL1|83694	4.70E-08	0.999999953	0.521051923	0.518879748
AARSD1|80755	4.78E-08	0.999999952	0.557633602	0.55746846
CADM4|199731	4.81E-08	0.999999952	2.096075451	2.10896084
MVP|9961	4.81E-08	0.999999952	2.279093939	2.280625415
TRA2A|29896	4.81E-08	0.999999952	0.676398337	0.676234494
SYNPO2|171024	4.85E-08	0.999999952	6.759838063	6.949680946
LOXL2|4017	5.04E-08	0.99999995	4.721635458	4.723506587
HSPH1|10808	5.23E-08	0.999999948	0.550745674	0.550700383
CUL7|9820	5.24E-08	0.999999948	1.890809901	1.892219591
CKS1B|1163	5.33E-08	0.999999947	0.653687123	0.653599064
TMEM183A|92703	5.39E-08	0.999999946	0.753553957	0.753473292
SEPP1|6414	5.47E-08	0.999999945	8.815712285	8.916778444
AATF|26574	5.52E-08	0.999999945	0.546808353	0.546750194
BNIP3L|665	5.62E-08	0.999999944	4.419824378	4.424329811
GOLGA5|9950	5.64E-08	0.999999944	1.258526422	1.258792716
SUPT3H|8464	5.72E-08	0.999999943	0.691410713	0.690603742
TCEAL8|90843	5.80E-08	0.999999942	1.590363047	1.590955688
SERINC3|10955	6.16E-08	0.999999938	1.365049699	1.365191619
TOMM34|10953	6.18E-08	0.999999938	0.609798917	0.609689967
CNGB1|1258	6.21E-08	0.999999938	24.69515722	26.35592409
C7orf41|222166	6.32E-08	0.999999937	0.375839918	0.375260284
EHMT2|10919	6.34E-08	0.999999937	0.662081702	0.66201201
MLLT10|8028	6.48E-08	0.999999935	0.609934065	0.609714027
GCH1|2643	6.51E-08	0.999999935	2.287063765	2.293798298
PHF5A|84844	6.51E-08	0.999999935	0.712072919	0.711944211
PWP2|5822	6.59E-08	0.999999934	0.514205253	0.514067976
JAG1|182	6.61E-08	0.999999934	1.851244963	1.853516128
PDLIM5|10611	6.63E-08	0.999999934	1.958893707	1.959746137
PPIEL|728448	6.66E-08	0.999999933	0.337611407	0.330015064
TRMT61B|55006	6.72E-08	0.999999933	0.590483218	0.589949855
C12orf45|121053	6.79E-08	0.999999932	0.663751364	0.663168423
ZFYVE1|53349	6.86E-08	0.999999931	1.627224796	1.629417641
SAFB|6294	6.93E-08	0.999999931	0.710981474	0.710944327
LOC283267|283267	6.97E-08	0.99999993	2.179812964	2.182296867
TICAM2|353376	6.99E-08	0.99999993	13.33902006	15.12152777
CD55|1604	7.02E-08	0.99999993	2.288700257	2.288789669
CWF19L2|143884	7.11E-08	0.999999929	0.776075036	0.775770507
GMIP|51291	7.18E-08	0.999999928	1.583396393	1.58506338
IL15|3600	7.20E-08	0.999999928	3.745970966	3.795328673
ENSA|2029	7.21E-08	0.999999928	0.757727659	0.757692573
HRASLS|57110	7.30E-08	0.999999927	0.409062461	0.401286384
BBX|56987	7.33E-08	0.999999927	1.528393216	1.528568462
FGF11|2256	7.58E-08	0.999999924	3.923892838	3.958469148
FIBCD1|84929	7.59E-08	0.999999924	18.00924893	18.32918975
MOBKL2A|126308	7.78E-08	0.999999922	2.526040054	2.529852674
CHCHD7|79145	8.06E-08	0.999999919	0.509891288	0.509786371
WDR5|11091	8.13E-08	0.999999919	0.717055585	0.716994256
COQ6|51004	8.30E-08	0.999999917	1.46608484	1.467102402
NOP58|51602	8.37E-08	0.999999916	0.605304774	0.605266267
RAB5A|5868	8.46E-08	0.999999915	1.338530491	1.338845768
PSMD13|5719	8.51E-08	0.999999915	0.6652959	0.665208494
YDJC|150223	8.54E-08	0.999999915	0.579697595	0.579520048
MTCP1|4515	8.58E-08	0.999999914	1.519167612	1.523162304
GIPC3|126326	8.66E-08	0.999999913	3.417419397	3.426033309
TMCC3|57458	8.67E-08	0.999999913	4.251827875	4.517609831
DPH1|1801	8.70E-08	0.999999913	0.753000482	0.752869335
ADCY6|112	8.77E-08	0.999999912	1.943714286	1.944410114
BATF3|55509	8.83E-08	0.999999912	0.464921469	0.462745079
COBL|23242	8.87E-08	0.999999911	1.987022843	1.987517455
WDR43|23160	8.99E-08	0.99999991	0.49232093	0.492223185
CCDC21|64793	9.21E-08	0.999999908	0.704746154	0.7045811
DHX32|55760	9.63E-08	0.999999904	1.638830415	1.639503339
PXMP4|11264	9.79E-08	0.999999902	1.521142899	1.522625875
HERC3|8916	9.84E-08	0.999999902	2.227515037	2.229686839
PHKB|5257	1.00E-07	0.9999999	1.240879379	1.240981239
CCNA1|8900	1.01E-07	0.999999899	2.974867318	2.998674878
LEO1|123169	1.01E-07	0.999999899	0.774024411	0.773905602
ADAM23|8745	1.03E-07	0.999999897	0.440975252	0.434759877
PNPT1|87178	1.03E-07	0.999999897	0.585237373	0.585163319
DKC1|1736	1.03E-07	0.999999897	0.619619706	0.619590489
C1orf128|57095	1.03E-07	0.999999897	0.593910537	0.593739474
HN1L|90861	1.05E-07	0.999999895	1.267361607	1.26740068
CRKL|1399	1.05E-07	0.999999895	1.385337688	1.385479514
DNAJC2|27000	1.07E-07	0.999999893	0.572194127	0.572118223
GFI1|2672	1.08E-07	0.999999892	4.177241334	4.29730772
RYR1|6261	1.09E-07	0.999999891	4.515338449	4.622970749
TP53INP2|58476	1.11E-07	0.999999889	2.706627012	2.71101195
MAPK4|5596	1.12E-07	0.999999888	17.1180424	17.20101761
UCA1|652995	1.13E-07	0.999999887	22.81448196	31.66749256
PDE3B|5140	1.13E-07	0.999999887	0.583155086	0.582962652
TFAP2C|7022	1.14E-07	0.999999886	3.458579388	3.471941322
RAGE|5891	1.17E-07	0.999999883	1.673035382	1.681676271
LCA5|167691	1.20E-07	0.99999988	1.847042567	1.857617524
GPR109A|338442	1.22E-07	0.999999878	40.69043194	113.143757
DNASE2|1777	1.22E-07	0.999999878	1.491235545	1.491650326
MAP3K6|9064	1.22E-07	0.999999878	1.931438356	1.934309748
PIGF|5281	1.24E-07	0.999999876	0.607126551	0.606453232
ANO8|57719	1.26E-07	0.999999874	1.785587734	1.788539337
LRP5|4041	1.30E-07	0.99999987	1.376478078	1.376583414
KIAA1370|56204	1.31E-07	0.999999869	2.251100531	2.257694963
EVPLL|645027	1.32E-07	0.999999868	4.011346966	4.37307764
PTPN9|5780	1.38E-07	0.999999862	1.439723455	1.440239919
ZEB1|6935	1.40E-07	0.99999986	0.549526467	0.549217998
SUN2|25777	1.40E-07	0.99999986	1.464247267	1.46457118
CTPS2|56474	1.42E-07	0.999999858	1.492993617	1.493406812
TFCP2|7024	1.43E-07	0.999999857	0.688431783	0.688288894
COL4A4|1286	1.46E-07	0.999999854	6.417982736	6.510540894
C9orf5|23731	1.48E-07	0.999999852	1.561581358	1.561818181
CBX5|23468	1.48E-07	0.999999852	1.746195831	1.746267689
PLEKHG4|25894	1.49E-07	0.999999851	0.716779853	0.716611546
TWIST2|117581	1.51E-07	0.999999849	1.976725427	1.979086461
FAM54A|113115	1.51E-07	0.999999849	0.640470095	0.639819457
CAMK1D|57118	1.51E-07	0.999999849	0.436682121	0.434386625
TRIM5|85363	1.54E-07	0.999999846	2.980130213	3.000652325
CRISPLD1|83690	1.55E-07	0.999999845	2.786802147	2.888642817
COX18|285521	1.57E-07	0.999999843	1.974404572	1.97732251
ITGA5|3678	1.57E-07	0.999999843	4.525099282	4.527212797
SGK494|124923	1.60E-07	0.99999984	0.345595111	0.342863376
PODNL1|79883	1.61E-07	0.999999839	0.103475648	0.093182019
EXOSC3|51010	1.62E-07	0.999999838	0.684713971	0.684547764
PTK2|5747	1.62E-07	0.999999838	1.347514719	1.34763139
PJA1|64219	1.63E-07	0.999999837	1.630656418	1.631794663
GPCPD1|56261	1.63E-07	0.999999837	6.774793559	6.799485061
PARP1|142	1.65E-07	0.999999835	0.722428643	0.72241419
BIRC7|79444	1.65E-07	0.999999835	13.40857429	13.46430161
ARV1|64801	1.70E-07	0.99999983	0.651182524	0.65092764
NT5C2|22978	1.72E-07	0.999999828	0.692756161	0.692649305
NAP1L1|4673	1.74E-07	0.999999826	0.70292097	0.702908026
EREG|2069	1.77E-07	0.999999823	23.78880122	45.1966168
TERT|7015	1.77E-07	0.999999823	0.522971271	0.519344815
CHRD|8646	1.79E-07	0.999999821	28.01991047	29.84845846
TLL1|7092	1.80E-07	0.99999982	1.878179157	1.879545715
KTN1|3895	1.83E-07	0.999999817	0.6911772	0.6911591
NPM3|10360	1.84E-07	0.999999816	0.506681895	0.506522055
SNW1|22938	1.84E-07	0.999999816	0.852177237	0.852135856
PCDHB11|56125	1.84E-07	0.999999816	16.04532857	56.76081457
PLCB2|5330	1.86E-07	0.999999814	0.161689163	0.155830861
FAM108C1|58489	1.87E-07	0.999999813	3.074999208	3.077749552
HNRPLL|92906	1.87E-07	0.999999813	0.679901324	0.679661662
NPTX1|4884	1.88E-07	0.999999812	28.2305914	28.28949176
FSD1|79187	1.89E-07	0.999999811	0.477603711	0.477124201
MIR17HG|407975	1.90E-07	0.99999981	0.487306408	0.486730237
LIMS2|55679	1.91E-07	0.999999809	11.29733973	13.48381905
PDK1|5163	1.93E-07	0.999999807	3.744551824	3.75173062
CRABP2|1382	1.93E-07	0.999999807	3.058845365	3.060497939
TNFAIP8L3|388121	1.97E-07	0.999999803	4.261201031	4.578852369
SERPINE2|5270	1.98E-07	0.999999802	0.43870929	0.438317945
RAB3IL1|5866	2.02E-07	0.999999798	0.582906183	0.582252324
RPF2|84154	2.03E-07	0.999999797	0.592215326	0.591842228
ACSL3|2181	2.04E-07	0.999999796	1.621166802	1.621292447
GOLGA3|2802	2.06E-07	0.999999794	1.838678958	1.839021755
TEX10|54881	2.07E-07	0.999999793	0.68300495	0.682830823
PLAC4|191585	2.07E-07	0.999999793	16.19078095	17.78209785
PCSK1|5122	2.07E-07	0.999999793	6.731751131	6.814495126
ZDBF2|57683	2.08E-07	0.999999792	2.383720022	2.385047908
MRPL2|51069	2.10E-07	0.99999979	0.745234456	0.745096149
TTC15|51112	2.12E-07	0.999999788	0.77655668	0.776358832
B4GALT3|8703	2.13E-07	0.999999787	0.684369194	0.684202429
MRPS7|51081	2.15E-07	0.999999785	0.653183645	0.653093404
RSPH3|83861	2.22E-07	0.999999778	2.239281647	2.256001393
ACBD6|84320	2.23E-07	0.999999777	1.647267232	1.647675136
ZNF300|91975	2.32E-07	0.999999768	0.61837941	0.61810207
TDRD7|23424	2.33E-07	0.999999767	2.016212777	2.023268538
LOC550112|550112	2.33E-07	0.999999767	1.734549995	1.74047218
C7orf60|154743	2.43E-07	0.999999757	2.720209076	2.732109513
RGAG4|340526	2.48E-07	0.999999752	2.441021452	2.50099846
ADRA2C|152	2.49E-07	0.999999751	25.33054218	31.46436622
DAG1|1605	2.51E-07	0.999999749	1.483102885	1.483200231
CITED2|10370	2.53E-07	0.999999747	4.878298645	4.882448894
SGIP1|84251	2.54E-07	0.999999746	16.2991641	19.19703505
KDM6B|23135	2.59E-07	0.999999741	2.082901238	2.085403898
CASP9|842	2.63E-07	0.999999737	4.758606178	4.763613518
C10orf114|399726	2.65E-07	0.999999735	0.47610201	0.474551669
FHL2|2274	2.67E-07	0.999999733	2.383290936	2.383747395
PPFIA4|8497	2.68E-07	0.999999732	19.52413466	19.87352524
SEC14L4|284904	2.73E-07	0.999999727	2.712241843	2.730774446
UTP11L|51118	2.75E-07	0.999999725	0.515370083	0.515240929
TBPL1|9519	2.77E-07	0.999999723	0.580048048	0.579448777
LMLN|89782	2.79E-07	0.999999721	1.970309417	1.975111639
RAB22A|57403	2.80E-07	0.99999972	1.304530537	1.304763175
ADM2|79924	2.80E-07	0.99999972	5.486640117	5.677771644
CCT4|10575	2.80E-07	0.99999972	0.6102354	0.610221213
TMEM45A|55076	2.87E-07	0.999999713	9.478231732	9.49942867
THYN1|29087	2.88E-07	0.999999712	0.644790509	0.644495722
KIF15|56992	2.92E-07	0.999999708	0.61608502	0.615891088
CTPS|1503	2.94E-07	0.999999706	0.61963838	0.619593474
RAET1E|135250	2.97E-07	0.999999703	5.506292294	5.63704565
CDADC1|81602	2.99E-07	0.999999701	0.654893398	0.653641349
GPHN|10243	3.03E-07	0.999999697	0.674342936	0.674021633
CDKN2C|1031	3.06E-07	0.999999694	0.667848318	0.667737389
CCNI|10983	3.12E-07	0.999999688	1.719562269	1.71983928
TP53BP2|7159	3.16E-07	0.999999684	0.669060125	0.668926756
UBQLN2|29978	3.24E-07	0.999999676	1.370973856	1.37122144
TLR1|7096	3.26E-07	0.999999674	4.817847894	6.071175637
MRPS17|51373	3.30E-07	0.99999967	0.676033221	0.675778177
CCND2|894	3.31E-07	0.999999669	0.050458821	0.045369103
EBNA1BP2|10969	3.32E-07	0.999999668	0.43631801	0.436267858
DDX58|23586	3.33E-07	0.999999667	1.802025582	1.810250743
TMEM102|284114	3.33E-07	0.999999667	1.602667884	1.604814692
GNL2|29889	3.38E-07	0.999999662	0.557380496	0.557300018
SFN|2810	3.39E-07	0.999999661	1.446739494	1.447071704
ADAP2|55803	3.43E-07	0.999999657	0.06268481	0.049528803
UPP1|7378	3.44E-07	0.999999656	1.916247538	1.918210619
RRAGB|10325	3.57E-07	0.999999643	1.472310416	1.474836114
FKBP4|2288	3.58E-07	0.999999642	0.680004943	0.679973893
DDX39|10212	3.58E-07	0.999999642	0.678794253	0.678750575
C1orf112|55732	3.60E-07	0.99999964	0.62596268	0.625671209
LINGO2|158038	3.71E-07	0.999999629	7.207537576	7.942872936
ARFGAP3|26286	3.83E-07	0.999999617	1.752651653	1.753487527
ZBTB9|221504	3.92E-07	0.999999608	0.709094311	0.708646792
FYB|2533	3.93E-07	0.999999607	13.88008685	20.6335964
NOSTRIN|115677	3.94E-07	0.999999606	3.220693639	3.290055071
TRMT61A|115708	3.95E-07	0.999999605	0.557064523	0.556741018
DLX1|1745	3.95E-07	0.999999605	0.517609309	0.516631461
SERPINB3|6317	4.20E-07	0.99999958	15.64662116	23.96748693
GSTT2|2953	4.21E-07	0.999999579	1.46437859	1.465100166
KCMF1|56888	4.26E-07	0.999999574	0.777057138	0.776983698
WDR60|55112	4.27E-07	0.999999573	2.355031872	2.357325911
NCRNA00176|284739	4.27E-07	0.999999573	0.266799004	0.25829355
ABLIM2|84448	4.36E-07	0.999999564	3.025567433	3.045847207
ZNF75D|7626	4.37E-07	0.999999563	1.731023826	1.733291658
LRRC26|389816	4.62E-07	0.999999538	7.029949886	7.267466955
SCLY|51540	4.63E-07	0.999999537	0.662887521	0.662559478
ICOSLG|23308	4.63E-07	0.999999537	2.062656547	2.070989243
SMC4|10051	4.65E-07	0.999999535	0.690464906	0.690440878
PRR16|51334	4.65E-07	0.999999535	0.202044774	0.195109219
OSBP2|23762	4.72E-07	0.999999528	3.679571133	3.683695928
ABCA1|19	4.74E-07	0.999999526	10.79311204	11.08296091
NOP56|10528	4.76E-07	0.999999524	0.708165196	0.708129938
LOC651250|651250	4.79E-07	0.999999521	1.54285708	1.543293427
WDR66|144406	4.81E-07	0.999999519	0.099555489	0.098507822
CDC123|8872	4.91E-07	0.999999509	0.482148601	0.482070591
ZBTB10|65986	4.93E-07	0.999999507	2.224827547	2.230921155
TARDBP|23435	4.94E-07	0.999999506	0.741006681	0.740983165
GABRA3|2556	5.13E-07	0.999999487	1.731697513	1.734851705
JAK3|3718	5.13E-07	0.999999487	3.901510032	3.95468322
SIPA1|6494	5.17E-07	0.999999483	1.65976204	1.660520351
WHAMML1|339005	5.20E-07	0.99999948	4.075913314	4.160207794
SLC22A18|5002	5.38E-07	0.999999462	2.351788012	2.361596412
HNRNPC|3183	5.47E-07	0.999999453	0.785132019	0.785123782
GART|2618	5.53E-07	0.999999447	0.681725855	0.681675619
GEFT|115557	5.63E-07	0.999999437	1.986642499	1.991586039
BAG2|9532	5.80E-07	0.99999942	0.672932427	0.672831148
PHF19|26147	5.82E-07	0.999999418	0.643945089	0.643866176
ZSWIM3|140831	5.82E-07	0.999999418	1.959343959	1.969048173
THG1L|54974	6.04E-07	0.999999396	0.664808265	0.664476825
NGDN|25983	6.08E-07	0.999999392	0.722305466	0.722131134
WNT9A|7483	6.10E-07	0.99999939	3.560699037	3.703151709
SEZ6L2|26470	6.20E-07	0.99999938	1.69760454	1.698399372
RAI1|10743	6.22E-07	0.999999378	1.478428988	1.47864697
C1orf216|127703	6.24E-07	0.999999376	0.543175625	0.542849502
SERPINB5|5268	6.27E-07	0.999999373	5.538698286	5.650442484
DKFZp434J0226|93429	6.27E-07	0.999999373	2.139761727	2.175960772
SCAPER|49855	6.41E-07	0.999999359	1.745755739	1.748182137
MRPL45|84311	6.45E-07	0.999999355	0.633878457	0.633794252
ADAM12|8038	6.54E-07	0.999999346	1.854936073	1.855791999
TFAP4|7023	6.74E-07	0.999999326	0.733293862	0.733038171
HN1|51155	6.74E-07	0.999999326	0.582004691	0.58195119
LGSN|51557	6.77E-07	0.999999323	6.724442427	7.199415793
CCDC147|159686	7.20E-07	0.99999928	9.468170175	12.07535255
DDX1|1653	7.32E-07	0.999999268	0.659644195	0.659610017
INSL4|3641	7.41E-07	0.999999259	5.477773255	5.495672319
ESF1|51575	7.47E-07	0.999999253	0.637543424	0.637322945
TNFRSF18|8784	7.57E-07	0.999999243	22.01805704	23.780481
LUC7L2|51631	7.62E-07	0.999999238	0.856544999	0.856521328
FAM174A|345757	7.66E-07	0.999999234	1.482582294	1.483639895
MCF2|4168	7.73E-07	0.999999227	18.31174281	20.24551909
PSMD9|5715	7.82E-07	0.999999218	0.730256029	0.730126293
KIN|22944	7.85E-07	0.999999215	0.52855675	0.527583733
CD44|960	7.90E-07	0.99999921	0.636188324	0.636148436
ARHGEF16|27237	7.92E-07	0.999999208	2.325047268	2.325762155
PSMD4|5710	8.06E-07	0.999999194	0.664841155	0.664792893
NR4A1|3164	8.07E-07	0.999999193	4.06230808	4.063578751
CCNB1|891	8.14E-07	0.999999186	0.7082483	0.708215808
C6orf168|84553	8.31E-07	0.999999169	2.218118643	2.234858856
MATR3|9782	8.35E-07	0.999999165	0.732079798	0.732064251
RPTOR|57521	8.38E-07	0.999999162	2.934461643	2.935004193
THNSL1|79896	8.39E-07	0.999999161	0.530823062	0.529984982
CSNK1E|1454	8.49E-07	0.999999151	1.665440894	1.665544459
SLTM|79811	8.62E-07	0.999999138	0.764695804	0.764650184
PFKFB4|5210	8.63E-07	0.999999137	4.429663866	4.437058275
LMF2|91289	8.64E-07	0.999999136	1.729977423	1.730539626
FAM83H|286077	8.64E-07	0.999999136	1.908097311	1.908377489
STIM1|6786	8.86E-07	0.999999114	1.420533706	1.421196012
ATP8B4|79895	8.86E-07	0.999999114	12.30079379	13.01949026
FANCD2|2177	8.88E-07	0.999999112	0.797701857	0.797630294
MTUS1|57509	8.88E-07	0.999999112	2.514417796	2.515882021
DDX18|8886	8.93E-07	0.999999107	0.676917784	0.676857321
SDCCAG3|10807	8.96E-07	0.999999104	0.753722139	0.753653442
PIP4K2A|5305	8.97E-07	0.999999103	0.672354277	0.672088399
FHDC1|85462	9.19E-07	0.999999081	2.176312085	2.195762409
MYH14|79784	9.23E-07	0.999999077	14.50823268	27.77051266
TICAM1|148022	9.28E-07	0.999999072	1.580991782	1.582110526
PDE4D|5144	9.37E-07	0.999999063	1.996205283	1.996774286
HBE1|3046	9.49E-07	0.999999051	0.042340656	0.033209305
THOC5|8563	9.71E-07	0.999999029	0.800928191	0.80084871
PNRC1|10957	9.72E-07	0.999999028	1.676381309	1.676843093
OAS1|4938	9.95E-07	0.999999005	16.12303343	19.3748717
LGR6|59352	1.00E-06	0.999998998	5.858270447	6.382026892
PRPF31|26121	1.00E-06	0.999998997	0.739324873	0.739268521
COPS7B|64708	1.01E-06	0.999998993	0.715386251	0.715117573
RPS26|6231	1.06E-06	0.999998938	0.569431816	0.568815788
CLCA2|9635	1.06E-06	0.999998936	16.23415635	29.21165377
WT1|7490	1.07E-06	0.999998934	19.07732958	114.2216897
CA13|377677	1.10E-06	0.999998901	1.404213587	1.405306173
FARSB|10056	1.13E-06	0.999998869	0.665014182	0.664953496
DLEU1|10301	1.14E-06	0.999998864	0.686269159	0.685716168
TAF9|6880	1.16E-06	0.999998838	0.789941007	0.789897955
KIAA0247|9766	1.23E-06	0.999998771	1.50270544	1.504481888
ZNF821|55565	1.23E-06	0.99999877	1.92404632	1.939113114
ZNF772|400720	1.23E-06	0.999998765	2.859558768	2.910297102
EIF4E2|9470	1.24E-06	0.999998761	0.804561841	0.804480899
VEPH1|79674	1.25E-06	0.999998754	9.063027356	10.69521715
ZC3H18|124245	1.28E-06	0.999998719	0.73623812	0.736170917
PAPPA|5069	1.29E-06	0.99999871	2.726052743	2.734563388
C1orf131|128061	1.32E-06	0.999998676	0.654685991	0.654393577
G3BP1|10146	1.34E-06	0.999998661	0.639579087	0.639542988
UBIAD1|29914	1.37E-06	0.999998631	0.661085434	0.660827799
CENPW|387103	1.37E-06	0.999998629	0.719995244	0.719751689
MBTPS2|51360	1.39E-06	0.999998612	1.552554771	1.552806471
SLU7|10569	1.39E-06	0.999998611	0.798831571	0.798738607
NDUFAF4|29078	1.39E-06	0.999998608	0.642161445	0.641826964
IFRD2|7866	1.40E-06	0.999998596	0.717676068	0.717617425
TMED7|51014	1.41E-06	0.999998589	1.521163878	1.521325051
SETD7|80854	1.41E-06	0.999998589	1.963319336	1.963803642
AIM1L|55057	1.45E-06	0.999998553	9.769765852	10.8015095
SLC25A13|10165	1.45E-06	0.999998548	0.676290077	0.676234465
TBX3|6926	1.46E-06	0.99999854	3.632110372	3.635058905
RHEB|6009	1.46E-06	0.999998539	0.761282299	0.761182329
PCDHB9|56127	1.47E-06	0.999998531	20.05065973	55.31898591
BMP1|649	1.47E-06	0.999998528	1.95662916	1.957118922
C11orf35|256329	1.49E-06	0.999998512	2.995551167	3.191354707
FAM131C|348487	1.49E-06	0.999998509	2.587311284	2.610512813
PRPF4|9128	1.50E-06	0.9999985	0.712367342	0.712292547
PHF23|79142	1.51E-06	0.999998491	0.804717334	0.804622411
LDHA|3939	1.52E-06	0.999998478	1.421273343	1.421279484
ITGA6|3655	1.56E-06	0.999998444	2.396507084	2.399026556
C2orf43|60526	1.56E-06	0.99999844	0.656585562	0.656107088
EFNA3|1944	1.58E-06	0.999998422	3.530060073	3.546022364
WHAMM|123720	1.58E-06	0.999998421	1.386839502	1.388459025
NDUFS2|4720	1.60E-06	0.999998403	0.767953032	0.767910898
TSEN54|283989	1.60E-06	0.999998397	0.678670949	0.678409787
MRRF|92399	1.61E-06	0.999998394	0.807851256	0.807754517
VPS24|51652	1.62E-06	0.999998382	0.775739645	0.775672718
LRRC8E|80131	1.63E-06	0.999998373	1.531231535	1.53312613
ZC3H8|84524	1.66E-06	0.999998337	0.672744568	0.672224706
WSB2|55884	1.69E-06	0.999998307	1.368357535	1.368568194
DBF4|10926	1.70E-06	0.999998301	0.69903756	0.698877369
SCARB1|949	1.74E-06	0.999998261	1.339136696	1.339177979
ULK2|9706	1.75E-06	0.999998251	1.854862638	1.857630185
AGR2|10551	1.75E-06	0.999998247	14.48088878	16.37401175
ZEB2|9839	1.75E-06	0.999998247	2.398341398	2.402683818
TTC30A|92104	1.76E-06	0.999998241	1.756185191	1.765897055
TGFBR1|7046	1.76E-06	0.999998239	2.330179978	2.331052657
FAM111B|374393	1.77E-06	0.999998227	3.060077641	3.065606116
CCDC96|257236	1.78E-06	0.999998217	3.272007868	3.440049433
GPR146|115330	1.81E-06	0.999998192	3.243682042	3.427492847
ICT1|3396	1.82E-06	0.999998176	0.745071243	0.744859379
NUP107|57122	1.83E-06	0.999998172	0.672117987	0.672046101
ZC3H10|84872	1.86E-06	0.999998142	0.721268349	0.720170205
REPS2|9185	1.86E-06	0.999998138	4.448033101	4.466961777
ADCY3|109	1.87E-06	0.999998127	0.671551975	0.671408482
CD248|57124	1.88E-06	0.999998117	0.120943673	0.120224199
MEMO1|51072	1.90E-06	0.999998102	0.56515889	0.564659096
GTF2H4|2968	1.92E-06	0.999998077	0.672754944	0.672433495
THUMPD2|80745	1.94E-06	0.999998057	0.587920633	0.587285061
CHL1|10752	1.97E-06	0.999998026	7.294410879	7.538905615
WDR18|57418	1.98E-06	0.999998023	0.625582872	0.62543873
TTF1|7270	1.98E-06	0.999998022	0.651727712	0.651511829
PIGZ|80235	2.00E-06	0.999997996	5.406424968	5.7347948
OLFML3|56944	2.01E-06	0.999997991	0.064234705	0.045065556
MRPL9|65005	2.04E-06	0.999997961	0.615865306	0.615768822
RAP1B|5908	2.05E-06	0.999997952	0.706760591	0.706683987
NMRAL1|57407	2.11E-06	0.999997888	0.733898817	0.733727709
SOX12|6666	2.12E-06	0.999997884	0.724021433	0.723891283
WDSUB1|151525	2.13E-06	0.999997869	0.617650932	0.615892962
LTBP1|4052	2.14E-06	0.999997865	2.251680979	2.253711437
TMEM66|51669	2.14E-06	0.999997856	1.551725524	1.551912514
COL5A3|50509	2.18E-06	0.999997816	22.20563774	37.81754405
MPZL3|196264	2.21E-06	0.99999779	2.407425224	2.472363438
CNKSR3|154043	2.24E-06	0.999997761	0.514603921	0.514071309
SLC22A4|6583	2.24E-06	0.999997759	2.988006305	2.992847836
C19orf28|126321	2.24E-06	0.999997758	3.835991466	3.836273625
TOR1B|27348	2.26E-06	0.999997745	0.824895012	0.824749754
TOMM40L|84134	2.26E-06	0.999997744	0.640511662	0.640147887
ZNF124|7678	2.28E-06	0.999997715	0.493017483	0.49083122
PSMB2|5690	2.34E-06	0.99999766	0.621329028	0.621284039
CRTC1|23373	2.34E-06	0.999997658	0.614679922	0.614293825
HSP90AB1|3326	2.37E-06	0.999997635	0.659677177	0.659674129
ITGA2|3673	2.41E-06	0.999997588	3.421802736	3.428231876
ZFYVE19|84936	2.41E-06	0.999997587	1.599020859	1.600110507
HERPUD1|9709	2.42E-06	0.999997583	1.630373256	1.630853372
LOC389333|389333	2.42E-06	0.999997575	1.488132293	1.49109956
B3GNT5|84002	2.44E-06	0.999997558	7.559966279	7.687600049
LOC441089|441089	2.45E-06	0.999997546	0.706799034	0.706102319
C11orf75|56935	2.46E-06	0.999997541	1.702500638	1.705896483
DLG3|1741	2.51E-06	0.999997489	1.784254913	1.785149736
KLRC2|3822	2.53E-06	0.999997468	7.434763711	7.459254445
ENO2|2026	2.54E-06	0.999997464	6.887357837	6.911532414
PHF21A|51317	2.55E-06	0.999997449	2.265710312	2.267360683
GAS2L1|10634	2.58E-06	0.999997416	0.466279994	0.466109487
DDX27|55661	2.62E-06	0.999997378	0.696082696	0.696034272
S100A9|6280	2.63E-06	0.999997372	15.10234062	27.76763092
GANC|2595	2.64E-06	0.999997356	1.639246365	1.643275243
ARMCX2|9823	2.67E-06	0.99999733	3.120880483	3.174081888
FAM98A|25940	2.69E-06	0.999997308	0.56699297	0.566888578
ARCN1|372	2.70E-06	0.999997299	1.401846424	1.401917426
PRDX5|25824	2.79E-06	0.999997212	1.569533293	1.569607195
TRIM34|53840	2.86E-06	0.999997136	12.12670517	21.00025859
EIF2AK3|9451	2.87E-06	0.999997129	1.364893669	1.365723068
STX11|8676	2.90E-06	0.999997098	2.84724786	2.907291149
APLP2|334	2.94E-06	0.999997063	1.265487013	1.265508029
RAET1G|353091	2.94E-06	0.99999706	3.791328954	3.875435802
KDELR2|11014	3.00E-06	0.999997001	1.308888001	1.308937043
PTPN2|5771	3.05E-06	0.99999695	0.636570963	0.636336852
RHPN2|85415	3.08E-06	0.999996921	1.468754416	1.46928664
MCF2L|23263	3.10E-06	0.999996895	1.701275488	1.701424968
PAK1IP1|55003	3.14E-06	0.999996863	0.568022243	0.567798689
EFEMP1|2202	3.15E-06	0.99999685	0.418664879	0.418641555
SLC41A3|54946	3.15E-06	0.999996846	1.496247319	1.496795075
HAUS8|93323	3.17E-06	0.999996829	0.733545086	0.733189491
HOOK2|29911	3.22E-06	0.999996782	1.808320402	1.810376226
MRPL4|51073	3.22E-06	0.999996779	0.63860776	0.6385325
CHCHD3|54927	3.22E-06	0.999996779	0.742443123	0.742370478
NAB1|4664	3.24E-06	0.999996762	1.67343919	1.673924591
ZNF204P|7754	3.26E-06	0.999996743	2.305505792	2.31780405
THRB|7068	3.29E-06	0.99999671	4.123651411	4.172756407
MAPK14|1432	3.31E-06	0.999996694	1.159665909	1.159738936
C15orf52|388115	3.33E-06	0.999996672	0.394771629	0.393739513
EPS8|2059	3.36E-06	0.999996635	2.132950351	2.138549712
TSN|7247	3.44E-06	0.999996559	0.642270839	0.642195605
CCDC59|29080	3.49E-06	0.999996509	0.718040165	0.717830178
CA5B|11238	3.50E-06	0.999996498	2.904813948	2.912880168
RNPEPL1|57140	3.50E-06	0.999996498	1.825915951	1.827632833
VMA21|203547	3.58E-06	0.999996424	1.430161056	1.430378181
SSBP1|6742	3.58E-06	0.999996423	0.61317753	0.613099452
DNER|92737	3.58E-06	0.999996418	8.263407759	8.27140205
SNHG3|8420	3.58E-06	0.999996418	0.641325556	0.640945201
PSMD1|5707	3.61E-06	0.999996387	0.701209618	0.701164551
KIAA1462|57608	3.65E-06	0.999996351	0.367858948	0.365363583
LEF1|51176	3.66E-06	0.999996344	23.72084964	35.97283792
RBM8A|9939	3.70E-06	0.999996304	0.646987249	0.64691563
SLCO1B3|28234	3.73E-06	0.99999627	4.501834404	4.673142333
NECAB3|63941	3.74E-06	0.999996257	1.941382441	1.942432598
ST13|6767	3.75E-06	0.999996245	0.844430322	0.84441143
NFIL3|4783	3.80E-06	0.999996196	2.448018763	2.44999501
TNFAIP2|7127	3.91E-06	0.999996095	1.75330159	1.753800616
VAMP8|8673	4.00E-06	0.999995998	11.6406903	11.7959651
GRB14|2888	4.00E-06	0.999995997	0.535866558	0.531301052
PLIN4|729359	4.14E-06	0.999995858	7.27773027	7.495475683
TBC1D9B|23061	4.15E-06	0.999995849	1.416429712	1.416504432
TFB1M|51106	4.15E-06	0.999995849	0.709081626	0.708670134
PTK6|5753	4.20E-06	0.999995802	7.948243024	8.040262196
STAC2|342667	4.23E-06	0.999995773	23.22174051	23.76193553
PHB2|11331	4.28E-06	0.999995718	0.754564812	0.754527956
UBE2CBP|90025	4.32E-06	0.999995677	0.737350501	0.736547165
ZNF417|147687	4.35E-06	0.999995654	1.97797951	1.987538489
DNTTIP2|30836	4.37E-06	0.999995634	0.596286773	0.596216666
WWC2|80014	4.37E-06	0.999995627	2.077079264	2.078546238
SH2D6|284948	4.42E-06	0.99999558	7.020668986	14.27920593
WWTR1|25937	4.45E-06	0.999995552	1.377508575	1.378307141
CMTM8|152189	4.47E-06	0.999995529	2.55050158	2.601175934
NEK6|10783	4.47E-06	0.999995526	0.687604341	0.68745544
SIN3B|23309	4.50E-06	0.999995504	1.178392791	1.178488828
MFI2|4241	4.55E-06	0.999995454	3.12225511	3.139723384
HSPA14|51182	4.62E-06	0.999995384	0.611881556	0.611720942
FAM190A|401145	4.63E-06	0.999995368	2.391662483	2.44984249
LOC154761|154761	4.67E-06	0.999995326	10.9453376	12.26940213
KCNQ1OT1|10984	4.69E-06	0.999995306	4.989459044	5.98286786
PDGFC|56034	4.76E-06	0.999995242	5.7074905	5.890507274
ACTBL2|345651	4.79E-06	0.999995212	7.032599292	13.81676887
WNT10A|80326	4.80E-06	0.999995196	16.1178848	17.41015305
PRMT1|3276	4.82E-06	0.999995175	0.626592523	0.626552178
DGUOK|1716	4.84E-06	0.999995158	0.637762349	0.63760739
THADA|63892	4.85E-06	0.999995148	0.632998335	0.632843968
CBR4|84869	4.87E-06	0.999995132	1.892570097	1.894768083
PLEKHG2|64857	4.88E-06	0.999995117	1.833836856	1.83510843
ISL1|3670	4.90E-06	0.9999951	0.624271278	0.622357684
POLR1B|84172	4.94E-06	0.999995063	0.691350869	0.691273169
NUDC|10726	4.97E-06	0.999995032	0.644975994	0.644928729
ZNF543|125919	5.04E-06	0.999994962	1.528410922	1.532088395
MT1F|4494	5.08E-06	0.999994921	2.620549652	2.691881844
ATP5F1|515	5.11E-06	0.999994888	0.68800438	0.687975622
DUSP1|1843	5.16E-06	0.99999484	8.74735013	8.750248852
PPP1R13B|23368	5.20E-06	0.999994802	1.363446101	1.364540559
DCTPP1|79077	5.26E-06	0.999994744	0.645001049	0.644911305
TUBGCP2|10844	5.44E-06	0.999994559	2.301317806	2.302043963
NEK1|4750	5.45E-06	0.999994546	1.676096299	1.6775164
ABI1|10006	5.51E-06	0.999994492	0.695328412	0.695106578
GPR109B|8843	5.62E-06	0.999994382	12.29696678	26.71897272
STIP1|10963	5.69E-06	0.99999431	0.657350486	0.657334682
TSLP|85480	5.82E-06	0.999994184	4.258754023	4.478457982
WDR4|10785	5.83E-06	0.999994173	0.647967479	0.647741827
GPI|2821	5.83E-06	0.999994168	1.461293047	1.461316331
C15orf23|90417	5.89E-06	0.999994113	0.83674403	0.836674674
CCDC112|153733	6.01E-06	0.999993985	0.598886946	0.598448208
HMHA1|23526	6.09E-06	0.999993907	1.969770297	1.970654464
ING3|54556	6.10E-06	0.999993898	0.762655509	0.762395869
NRBP2|340371	6.13E-06	0.999993869	1.738828007	1.739809552
SLC39A10|57181	6.14E-06	0.999993861	1.768047536	1.768473272
SLC25A45|283130	6.16E-06	0.999993842	1.660017433	1.667010971
MFSD7|84179	6.17E-06	0.99999383	4.131791645	4.693490782
RBM14|10432	6.20E-06	0.999993803	0.677390724	0.677327817
GDF6|392255	6.43E-06	0.999993573	14.89250458	19.05895636
GINS3|64785	6.43E-06	0.999993572	0.767778416	0.767540333
ALDH3A2|224	6.47E-06	0.999993535	0.737617924	0.737516139
C1QL1|10882	6.61E-06	0.999993392	4.047212239	4.060749035
PCDHGA10|56106	6.91E-06	0.999993093	2.791555552	2.899766662
UNC5A|90249	6.97E-06	0.999993033	7.1572006	7.715569938
EML4|27436	7.04E-06	0.999992965	0.563300875	0.563164033
MORF4L1|10933	7.17E-06	0.999992829	1.244740076	1.24481091
PPP1R3B|79660	7.19E-06	0.999992807	3.365036404	3.380771244
COMT|1312	7.22E-06	0.999992777	0.71823316	0.718138598
VPS39|23339	7.29E-06	0.999992709	1.30779075	1.307972631
DHRS7|51635	7.36E-06	0.999992636	1.443818797	1.44435619
ARPP19|10776	7.48E-06	0.999992518	1.48556864	1.485713682
PGPEP1|54858	7.50E-06	0.999992504	2.674977967	2.679216368
PIWIL3|440822	7.53E-06	0.999992473	0.090107545	0.045177604
C20orf72|92667	7.63E-06	0.999992366	0.727490772	0.727256839
PECR|55825	7.68E-06	0.999992321	1.4619147	1.463767311
GPT|2875	7.74E-06	0.999992257	3.082173991	3.119845263
TCTN2|79867	7.75E-06	0.999992249	1.680497972	1.682952287
CASC3|22794	7.78E-06	0.999992224	0.626260472	0.626208154
CLDN23|137075	7.86E-06	0.999992136	2.703543996	2.764681011
WFDC3|140686	7.98E-06	0.999992021	9.315705401	11.44591773
HDAC1|3065	8.06E-06	0.999991942	0.607956971	0.607910357
NCOA5|57727	8.13E-06	0.999991872	0.713972198	0.713865474
PLAC2|257000	8.18E-06	0.999991817	11.05581359	11.18046351
NEBL|10529	8.18E-06	0.999991815	2.912065864	2.951360616
IER3|8870	8.20E-06	0.999991801	2.133481083	2.134439445
GPR107|57720	8.21E-06	0.999991789	1.914762131	1.915018898
EGLN3|112399	8.26E-06	0.999991739	6.535016038	6.54607384
EPHA3|2042	8.29E-06	0.999991715	6.723368754	6.981229799
P4HA1|5033	8.29E-06	0.999991714	2.158824276	2.159556775
RYR2|6262	8.32E-06	0.999991681	18.12988541	18.63495705
URM1|81605	8.33E-06	0.999991675	0.687317051	0.687187421
TMEM105|284186	8.43E-06	0.999991572	3.482252106	3.880753703
SEPT7|989	8.48E-06	0.99999152	0.785861536	0.785806639
SEPT5|5413	8.49E-06	0.999991507	2.49401816	2.504840531
MMP9|4318	8.50E-06	0.999991503	14.17618369	17.8870097
PLEKHO1|51177	8.55E-06	0.999991446	0.514506255	0.513263502
MTM1|4534	8.91E-06	0.999991091	1.865394439	1.869056945
GAGE2E|26749	8.93E-06	0.999991068	0.071996108	0.06981304
KCNJ14|3770	9.16E-06	0.999990842	0.479044296	0.474487823
CDS1|1040	9.17E-06	0.999990828	3.200790214	3.246548052
ANKLE1|126549	9.30E-06	0.999990695	0.673111171	0.672580119
ANAPC13|25847	9.36E-06	0.999990645	0.734658518	0.734471419
C19orf36|113177	9.46E-06	0.999990538	3.419361379	3.659900912
GTF3C6|112495	9.49E-06	0.999990514	0.634821163	0.634663761
PLXNA2|5362	9.50E-06	0.999990501	3.611897409	3.63993635
NCDN|23154	9.61E-06	0.99999039	0.661381538	0.66123206
TACR1|6869	9.65E-06	0.999990347	0.33747297	0.335487723
PSRC1|84722	9.67E-06	0.999990333	0.559230875	0.558875524
FAR2|55711	9.78E-06	0.999990216	0.438303639	0.435705934
SRC|6714	9.85E-06	0.999990155	1.568627533	1.569641176
PPARA|5465	9.92E-06	0.99999008	1.846587003	1.849150387
RWDD2A|112611	9.94E-06	0.999990057	1.821374049	1.828921514
C14orf80|283643	1.01E-05	0.999989918	0.640378741	0.64009677
ULK1|8408	1.01E-05	0.99998986	2.542361915	2.543087838
HNRNPA2B1|3181	1.02E-05	0.999989797	0.707657993	0.707653142
ANKRD10|55608	1.04E-05	0.999989616	1.482911304	1.483204574
IBTK|25998	1.04E-05	0.999989594	1.430174328	1.430368024
HIRIP3|8479	1.04E-05	0.999989571	0.720374015	0.720180238
TOLLIP|54472	1.05E-05	0.999989466	1.321779517	1.322370537
DGCR11|25786	1.06E-05	0.999989441	1.852097259	1.874254661
BMPR1B|658	1.06E-05	0.999989435	0.414844915	0.407840017
GAL3ST1|9514	1.07E-05	0.999989345	21.59921071	65.93391054
ALDH4A1|8659	1.07E-05	0.999989337	0.580477646	0.579464994
ITPKB|3707	1.09E-05	0.999989136	3.828487753	3.839537362
ECM1|1893	1.09E-05	0.999989122	3.587470561	3.638601319
PROS1|5627	1.09E-05	0.999989066	2.230454354	2.232723439
PLAC1|10761	1.10E-05	0.999989048	9.721317489	11.07960655
SSB|6741	1.10E-05	0.999989036	0.648635235	0.648579121
NR4A3|8013	1.10E-05	0.999988984	2.293829129	2.296210449
PCGF1|84759	1.10E-05	0.999988982	0.628027312	0.627599607
TJP3|27134	1.11E-05	0.999988858	8.728709171	9.447815161
ZW10|9183	1.12E-05	0.999988756	0.726492486	0.726227497
ZMYND8|23613	1.13E-05	0.999988701	1.772404379	1.773127161
NDEL1|81565	1.13E-05	0.999988688	1.250570996	1.250830503
CD9|928	1.15E-05	0.999988545	1.440248428	1.440545147
ANAPC2|29882	1.15E-05	0.999988537	0.730895262	0.730780092
DNMT1|1786	1.15E-05	0.999988533	0.743445948	0.743424567
RUVBL2|10856	1.15E-05	0.999988479	0.743920709	0.743884721
SLC39A9|55334	1.15E-05	0.999988471	1.341573151	1.341726552
PPFIBP2|8495	1.16E-05	0.999988442	17.91240843	48.59325027
BOP1|23246	1.16E-05	0.99998839	0.629967675	0.629894555
DNAJC22|79962	1.17E-05	0.999988315	1.974045974	1.982718239
GATA5|140628	1.19E-05	0.999988135	2.689972085	2.721909456
ADAM11|4185	1.19E-05	0.999988089	0.5247299	0.522984248
NSMAF|8439	1.22E-05	0.999987828	0.748147476	0.748053106
YPEL4|219539	1.22E-05	0.999987761	13.69727584	23.60824773
PLAC8L1|153770	1.23E-05	0.999987732	0.195111163	0.144641999
SNRNP40|9410	1.25E-05	0.999987456	0.603719825	0.603602487
PRRG1|5638	1.27E-05	0.999987321	1.622604512	1.623884156
MIDN|90007	1.27E-05	0.999987321	1.807391364	1.807731601
HERC4|26091	1.27E-05	0.999987296	1.558727782	1.558952425
CCDC101|112869	1.29E-05	0.999987144	0.621066497	0.620333126
CUTC|51076	1.29E-05	0.99998714	0.511483584	0.511247411
EPB41L5|57669	1.29E-05	0.999987109	1.353625831	1.354630898
ARHGEF37|389337	1.31E-05	0.999986911	15.02084371	17.52461413
SF3A2|8175	1.31E-05	0.999986882	0.75813165	0.75805187
IMPDH2|3615	1.31E-05	0.999986877	0.753789212	0.753771921
TIFA|92610	1.31E-05	0.999986871	1.961351847	1.965149886
FAM171A1|221061	1.32E-05	0.999986781	0.062936547	0.056664507
STXBP5|134957	1.33E-05	0.999986677	1.740916067	1.741739882
ATXN1|6310	1.34E-05	0.999986628	1.657859891	1.659357698
LRRC61|65999	1.35E-05	0.999986549	0.450656396	0.450339489
OPLAH|26873	1.36E-05	0.999986369	1.845846289	1.84775736
CAPN1|823	1.37E-05	0.9999863	1.408194188	1.40833551
INSIG2|51141	1.37E-05	0.999986297	3.805683896	3.8164122
ZC3HC1|51530	1.38E-05	0.999986207	0.696846007	0.696645541
RAB23|51715	1.38E-05	0.999986201	1.45219403	1.453259012
M6PR|4074	1.39E-05	0.99998606	0.826051564	0.826009905
C16orf7|9605	1.39E-05	0.999986058	1.727425267	1.733824913
SEC24B|10427	1.43E-05	0.999985738	1.55928552	1.559834549
KIAA0284|283638	1.44E-05	0.999985571	1.571375018	1.57182988
C21orf45|54069	1.45E-05	0.999985518	0.575978774	0.57539504
FAM82A1|151393	1.45E-05	0.9999855	0.423975172	0.413835654
PCSK6|5046	1.45E-05	0.999985471	1.760119798	1.761487192
TIMM50|92609	1.46E-05	0.999985355	0.687407181	0.687325929
TUSC3|7991	1.47E-05	0.999985345	1.551510392	1.551697427
GTPBP1|9567	1.47E-05	0.999985264	1.487178142	1.487524717
COTL1|23406	1.48E-05	0.999985157	0.610201405	0.610170437
DMKN|93099	1.49E-05	0.999985145	15.71182795	16.44521919
ZNF354A|6940	1.49E-05	0.999985058	1.31009654	1.310849904
EAPP|55837	1.52E-05	0.999984843	0.794511364	0.79431179
JPH2|57158	1.52E-05	0.999984781	3.903602411	3.973588715
POLD1|5424	1.52E-05	0.999984779	0.78619313	0.786147352
KIF13B|23303	1.54E-05	0.999984639	2.44337042	2.449222581
KLRC4|8302	1.56E-05	0.999984409	6.15763639	6.963608932
CCDC97|90324	1.59E-05	0.999984114	0.739794611	0.739604
DNAJC3|5611	1.64E-05	0.999983626	1.485104231	1.485298271
ACTL6A|86	1.64E-05	0.99998357	0.762108906	0.762041438
VPS37A|137492	1.66E-05	0.999983389	1.501605123	1.502394993
CTSC|1075	1.69E-05	0.99998313	0.553974633	0.553939959
NPAS2|4862	1.72E-05	0.999982837	2.652772954	2.662868157
CREBZF|58487	1.76E-05	0.999982355	1.315893896	1.315976357
KIAA1731|85459	1.77E-05	0.999982323	1.452168262	1.45252733
F2RL2|2151	1.78E-05	0.999982236	0.093129965	0.080593715
GRAMD1B|57476	1.78E-05	0.999982203	2.384323436	2.385135636
PODXL|5420	1.78E-05	0.999982192	0.320148005	0.320082688
GATSL3|652968	1.78E-05	0.999982183	2.691764721	2.830184519
ANXA5|308	1.79E-05	0.9999821	1.594180462	1.594260343
RNF14|9604	1.79E-05	0.999982099	1.462747096	1.463187194
AMIGO2|347902	1.80E-05	0.999982033	2.285353335	2.287094679
STEAP4|79689	1.81E-05	0.999981932	17.97097504	26.68113075
PIWIL4|143689	1.81E-05	0.999981858	0.511927302	0.504614792
UBE2L6|9246	1.81E-05	0.999981853	5.879015775	6.561056565
MFSD3|113655	1.82E-05	0.999981791	1.854250712	1.855110016
FAM110B|90362	1.84E-05	0.999981648	0.476120673	0.469793144
ZNF202|7753	1.84E-05	0.999981632	0.681256386	0.680727714
GDI2|2665	1.86E-05	0.9999814	0.640396734	0.640365374
LOC646471|646471	1.86E-05	0.999981399	1.614550751	1.62427294
GEMIN5|25929	1.88E-05	0.999981202	0.606998846	0.606935214
HNRNPH1|3187	1.88E-05	0.999981156	0.814184398	0.81417568
DSCC1|79075	1.89E-05	0.999981093	0.713809968	0.71367778
CSF1R|1436	1.92E-05	0.999980791	14.35962144	17.13260346
MUC1|4582	1.98E-05	0.999980214	4.798089364	4.810080113
GPSM1|26086	1.98E-05	0.999980185	0.714520894	0.714358587
GALNT13|114805	1.99E-05	0.999980117	2.176996709	2.19807492
KIF22|3835	1.99E-05	0.999980055	0.75580585	0.755749902
NUDT15|55270	2.05E-05	0.999979462	0.75754298	0.757352799
IMMT|10989	2.12E-05	0.999978765	0.845515068	0.845494685
SORBS3|10174	2.13E-05	0.999978681	1.696462708	1.697228881
EFNA1|1942	2.15E-05	0.999978495	6.46883045	6.474100078
JAGN1|84522	2.15E-05	0.999978477	0.760320965	0.760190409
RAB40C|57799	2.17E-05	0.999978322	1.966740196	1.967985722
DAZAP1|26528	2.18E-05	0.999978168	0.67066235	0.670626309
ALPK1|80216	2.19E-05	0.999978072	2.176973499	2.185506967
TM2D3|80213	2.24E-05	0.999977569	0.791220983	0.790916043
ZNF326|284695	2.25E-05	0.999977521	0.594213645	0.594078194
MLLT4|4301	2.25E-05	0.999977499	1.885512591	1.886522495
INTS1|26173	2.30E-05	0.999976985	1.742710617	1.742829095
PDE4B|5142	2.31E-05	0.999976913	0.608590873	0.608382876
RPL6|6128	2.32E-05	0.999976802	0.834473476	0.834462934
PTCH1|5727	2.34E-05	0.999976616	0.462408999	0.461502013
SLC43A1|8501	2.34E-05	0.999976552	15.3187263	17.57484795
CPM|1368	2.35E-05	0.999976525	3.538776086	3.5399841
TWISTNB|221830	2.36E-05	0.999976386	0.604804579	0.604620506
SLC44A3|126969	2.36E-05	0.999976352	5.047676784	5.482204233
CRIP1|1396	2.38E-05	0.999976154	5.0156166	5.030032661
BEND6|221336	2.39E-05	0.999976099	0.510226182	0.507577291
SERPINI1|5274	2.39E-05	0.999976071	1.814790509	1.822153743
NOSIP|51070	2.41E-05	0.999975901	0.70165958	0.701516719
CAT|847	2.47E-05	0.999975337	1.168370975	1.168455469
PTGES3|10728	2.48E-05	0.99997518	0.736130297	0.736112974
MEF2C|4208	2.49E-05	0.999975131	0.428569932	0.427161085
TMEM218|219854	2.52E-05	0.99997478	0.63637433	0.635560625
MRGPRF|116535	2.57E-05	0.999974335	0.362844804	0.358814528
GABARAPL3|23766	2.58E-05	0.999974174	4.433349303	4.536505678
SYT12|91683	2.62E-05	0.999973826	5.684003718	5.717841256
RCL1|10171	2.64E-05	0.999973564	0.615853785	0.615540764
C4orf3|401152	2.67E-05	0.999973308	2.659750877	2.661401151
SMARCAL1|50485	2.67E-05	0.999973266	1.205575682	1.20583027
TMEM18|129787	2.69E-05	0.999973076	0.738540342	0.738261903
ERGIC1|57222	2.69E-05	0.999973052	1.929941766	1.930033643
NPR1|4881	2.71E-05	0.999972921	5.291082348	5.364009705
TPRN|286262	2.72E-05	0.999972848	0.624883805	0.624556392
CCDC86|79080	2.74E-05	0.999972591	0.601280002	0.601217407
TARBP2|6895	2.75E-05	0.999972532	0.648635752	0.648472837
POMT1|10585	2.76E-05	0.999972438	0.497083644	0.49496078
ALS2CL|259173	2.77E-05	0.999972327	2.431887725	2.440092526
BCL2L12|83596	2.77E-05	0.999972296	0.701122919	0.700822215
SNORA7B|677797	2.78E-05	0.999972228	0.50393882	0.494868451
SMARCE1|6605	2.78E-05	0.99997221	0.706803806	0.706755213
C16orf72|29035	2.79E-05	0.99997207	1.382659482	1.383032636
ITFG1|81533	2.82E-05	0.999971782	1.371689781	1.372016048
PALLD|23022	2.82E-05	0.999971766	1.544075134	1.544250066
FZD2|2535	2.84E-05	0.999971623	0.507888395	0.507476923
SQRDL|58472	2.85E-05	0.999971534	5.534785791	5.68555727
HOXC11|3227	2.86E-05	0.999971422	0.630949128	0.630327587
FLJ16779|100192386	2.88E-05	0.999971213	6.975542049	7.391613763
NUDT5|11164	2.89E-05	0.999971054	0.559513219	0.559376895
CUL2|8453	2.92E-05	0.999970841	0.617010126	0.616840897
AGXT2L1|64850	2.92E-05	0.999970832	2.86799437	2.920232916
KLHL21|9903	2.95E-05	0.999970546	0.745296869	0.745176454
WDFY3|23001	2.98E-05	0.99997017	1.879331558	1.880345369
MARCH9|92979	3.00E-05	0.999970041	1.747684891	1.751283123
RGS2|5997	3.00E-05	0.999970036	2.69171861	2.694575311
MMACHC|25974	3.01E-05	0.999969937	0.5624987	0.562021629
TNXB|7148	3.03E-05	0.999969728	11.44658171	11.81484607
HIST1H2BG|8339	3.16E-05	0.999968354	2.23252423	2.285376692
MIIP|60672	3.18E-05	0.999968153	0.602430274	0.601888161
SPAST|6683	3.20E-05	0.999968015	0.708882238	0.70851194
EPGN|255324	3.22E-05	0.999967827	4.311585901	4.355179511
QTRTD1|79691	3.25E-05	0.999967481	0.71539914	0.715255556
TIMP2|7077	3.26E-05	0.999967433	2.475316212	2.475746488
NELF|26012	3.27E-05	0.999967348	0.516181167	0.516057517
ALDOA|226	3.29E-05	0.999967062	1.505987912	1.505999884
SLC38A2|54407	3.30E-05	0.999966998	1.73003895	1.730083632
YARS|8565	3.30E-05	0.999966973	0.626839107	0.62680213
ALOX5AP|241	3.35E-05	0.99996652	4.616705779	5.860814607
?|645851	3.36E-05	0.999966433	0.409849867	0.398926301
GAGE2D|729408	3.36E-05	0.999966387	0.084369895	0.082410281
IL20RB|53833	3.37E-05	0.999966331	7.818188418	7.892289832
ZNF789|285989	3.38E-05	0.999966163	0.670404529	0.668729852
BCCIP|56647	3.38E-05	0.999966151	0.658522333	0.658431453
MFAP4|4239	3.40E-05	0.999965956	0.085883145	0.08235089
ASB6|140459	3.45E-05	0.999965523	0.779396221	0.779292847
ZSCAN5A|79149	3.46E-05	0.99996538	0.712110545	0.711044106
ATG3|64422	3.49E-05	0.999965052	0.799448591	0.799362675
CALHM2|51063	3.58E-05	0.999964243	0.584193877	0.581832942
NTN1|9423	3.58E-05	0.999964231	13.39507393	15.48274366
C4BPA|722	3.58E-05	0.999964183	6.64612092	7.316102366
CCT6A|908	3.60E-05	0.999964026	0.682762772	0.682752551
IGSF9|57549	3.60E-05	0.999964003	0.411632824	0.400436881
SHISA2|387914	3.63E-05	0.999963722	0.388823884	0.383260675
SSSCA1|10534	3.63E-05	0.999963715	0.631849266	0.631589145
MRPL15|29088	3.65E-05	0.999963495	0.730319749	0.730253087
SLC27A3|11000	3.66E-05	0.999963404	1.832019642	1.83722216
AOX1|316	3.72E-05	0.999962758	8.417932635	9.428526883
TLR3|7098	3.79E-05	0.999962128	3.411777597	3.456936686
PCDHGA6|56109	3.82E-05	0.999961837	3.896305412	4.611562819
ZNF704|619279	3.82E-05	0.999961769	4.536686949	4.977267825
ARSA|410	3.87E-05	0.999961334	1.840801948	1.843338846
PTHLH|5744	3.89E-05	0.999961071	2.824645906	2.86815345
DERA|51071	3.90E-05	0.999961044	1.6836612	1.684357744
SEC23A|10484	3.90E-05	0.999961033	1.351073673	1.351159124
CYFIP2|26999	3.92E-05	0.999960807	5.392062547	5.394395228
RRN3P1|730092	3.92E-05	0.999960788	0.591090122	0.587189004
ZNF323|64288	3.93E-05	0.999960744	0.370911765	0.36953275
C13orf34|79866	3.93E-05	0.999960688	0.790435944	0.790211574
SCCPDH|51097	4.03E-05	0.999959728	0.667711924	0.667622032
PCDH7|5099	4.03E-05	0.99995971	3.10428407	3.109445141
CLEC2B|9976	4.12E-05	0.999958847	2.084690927	2.092204065
DHX9|1660	4.16E-05	0.999958398	0.649791829	0.649772233
WDR41|55255	4.19E-05	0.999958147	1.257422723	1.257647673
KANK4|163782	4.20E-05	0.999958032	3.121377893	3.125172248
RIBC2|26150	4.21E-05	0.999957913	2.306343369	2.389126269
GLI3|2737	4.23E-05	0.99995772	1.785039169	1.790701516
C20orf141|128653	4.24E-05	0.99995763	8.68901126	14.49121667
PFKFB2|5208	4.27E-05	0.999957257	2.111452222	2.112390531
YIF1B|90522	4.31E-05	0.99995695	1.346254816	1.346481906
MAN2A2|4122	4.31E-05	0.999956901	2.102785615	2.104239841
PDHB|5162	4.33E-05	0.999956729	0.801833281	0.801783438
TBC1D2B|23102	4.34E-05	0.999956649	1.390685375	1.391211504
STARD4|134429	4.36E-05	0.999956377	1.870844215	1.872253317
C11orf46|120534	4.38E-05	0.9999562	0.651968974	0.651665407
ANKRD42|338699	4.38E-05	0.999956196	1.506905928	1.508773955
KIAA1715|80856	4.38E-05	0.99995619	1.922571701	1.924111739
CDCA5|113130	4.40E-05	0.999956029	0.780217239	0.780169332
RPL11|6135	4.43E-05	0.999955661	0.650638929	0.650627336
DKFZp761E198|91056	4.44E-05	0.999955633	1.785269385	1.785897325
FBXL5|26234	4.46E-05	0.999955442	1.346799621	1.347185357
MON1A|84315	4.46E-05	0.999955404	0.631844094	0.631251755
SIX2|10736	4.48E-05	0.99995516	0.565120394	0.564898187
ARHGEF11|9826	4.52E-05	0.99995478	1.529260668	1.52975302
BTN2A2|10385	4.55E-05	0.999954525	1.761275705	1.765963089
BCL7B|9275	4.61E-05	0.999953905	0.79522522	0.7951404
SSBP4|170463	4.70E-05	0.999952965	0.633757814	0.63354039
CHPF|79586	4.74E-05	0.999952587	1.833631867	1.834208748
COQ10B|80219	4.77E-05	0.999952323	1.36578989	1.366267522
VEGFC|7424	4.77E-05	0.999952301	2.007640749	2.016979586
TNS3|64759	4.77E-05	0.999952263	0.374984006	0.374844792
ANXA8|653145	4.91E-05	0.999950925	2.797830731	2.847802181
SNX9|51429	4.99E-05	0.999950136	1.38186411	1.382091968
TMEM50A|23585	5.01E-05	0.999949928	0.63518659	0.635059348
EPHA4|2043	5.01E-05	0.999949922	0.094183403	0.050210001
SLC33A1|9197	5.06E-05	0.999949408	1.319861449	1.320375457
PHYHD1|254295	5.09E-05	0.999949146	0.460065978	0.457423972
NPTXR|23467	5.09E-05	0.999949114	1.669555983	1.670786764
GPRIN3|285513	5.10E-05	0.999949027	2.156354114	2.158739289
KCNF1|3754	5.12E-05	0.999948824	0.400840232	0.383614862
NUP62|23636	5.17E-05	0.999948305	0.824489624	0.82444768
TERC|7012	5.18E-05	0.999948165	5.272748082	5.370218236
CDH6|1004	5.20E-05	0.999948029	0.145079901	0.137701727
RNF166|115992	5.24E-05	0.999947634	0.766395729	0.76602459
PGD|5226	5.25E-05	0.999947524	0.535402376	0.535347302
HIF1A|3091	5.25E-05	0.999947468	1.626023338	1.626141858
UBXN4|23190	5.25E-05	0.999947458	1.259414241	1.259522447
ARIH1|25820	5.28E-05	0.999947198	1.351688274	1.351881297
LMF1|64788	5.28E-05	0.999947152	1.849502685	1.852448416
CDC23|8697	5.30E-05	0.999947041	0.798959606	0.798887069
PROCR|10544	5.36E-05	0.999946404	0.591359568	0.591162138
PRDX1|5052	5.38E-05	0.99994618	0.570084083	0.570073956
S100A16|140576	5.47E-05	0.999945329	3.195177289	3.196466373
MAPKAPK3|7867	5.48E-05	0.999945153	0.728029931	0.727938253
RFXANK|8625	5.51E-05	0.999944867	0.596953464	0.596761326
RRP15|51018	5.54E-05	0.999944637	0.571705824	0.571559597
TGFB2|7042	5.59E-05	0.999944081	2.034576928	2.036617224
GCDH|2639	5.66E-05	0.999943351	0.722270368	0.722063269
TRMT5|57570	5.67E-05	0.999943256	0.707448161	0.707205018
WBP5|51186	5.77E-05	0.999942328	1.571721684	1.572152955
GAGE13|645051	5.80E-05	0.999941988	0.091291758	0.088060305
LOC151162|151162	5.82E-05	0.999941823	1.219766684	1.219990724
TNFAIP8|25816	5.88E-05	0.999941208	1.751965817	1.752994136
RBM17|84991	5.95E-05	0.999940475	0.584185622	0.584071224
ZDHHC18|84243	5.99E-05	0.999940143	0.740153688	0.739746561
C9orf80|58493	6.09E-05	0.999939118	0.71218136	0.711578021
MEN1|4221	6.12E-05	0.999938802	0.745183934	0.745092199
NOC2L|26155	6.16E-05	0.999938424	0.634228924	0.634189983
CARD14|79092	6.18E-05	0.999938228	8.803085309	8.825120313
TFF1|7031	6.22E-05	0.999937839	8.655919488	9.14115463
ASB13|79754	6.22E-05	0.999937832	0.580716012	0.580525062
H2AFJ|55766	6.23E-05	0.999937713	2.247821811	2.250177557
CASP1|834	6.24E-05	0.999937601	8.487071534	9.962323069
WFS1|7466	6.26E-05	0.999937438	1.628986226	1.629507302
CPT1A|1374	6.33E-05	0.999936726	0.663660103	0.663619369
DCLK1|9201	6.49E-05	0.999935088	6.2648869	6.515857949
RRAGD|58528	6.51E-05	0.999934867	2.249003706	2.25688324
LHX2|9355	6.53E-05	0.999934652	1.49216882	1.495012173
FADS3|3995	6.54E-05	0.99993465	0.693917216	0.693722443
CHRM1|1128	6.55E-05	0.999934459	0.190521821	0.12854974
THBD|7056	6.58E-05	0.999934199	6.396364952	8.317811686
TTC30B|150737	6.59E-05	0.999934139	1.980741904	2.005823856
MAST4|375449	6.65E-05	0.999933493	2.660064182	2.703323346
PUS3|83480	6.65E-05	0.999933481	0.777825757	0.777443891
COL3A1|1281	6.70E-05	0.999932961	12.56926205	12.84934942
HIST1H2AE|3012	6.72E-05	0.999932834	1.962151039	1.970839723
C8orf73|642475	6.74E-05	0.999932643	2.212588511	2.217831405
TPX2|22974	6.74E-05	0.999932637	0.752945147	0.752925555
CHDH|55349	6.75E-05	0.999932521	1.438328661	1.439360506
LRP10|26020	6.75E-05	0.999932492	1.857758179	1.858354961
IGFBP6|3489	6.84E-05	0.999931554	2.879034993	2.881498885
PCSK4|54760	6.85E-05	0.999931453	3.560808561	3.727203411
PRR22|163154	6.89E-05	0.9999311	0.436273496	0.432757284
SKIV2L2|23517	6.93E-05	0.999930673	0.648183467	0.648117541
GPR133|283383	7.00E-05	0.999929986	3.00220577	3.026729986
IGFBP2|3485	7.03E-05	0.999929716	0.316942487	0.316585533
IDI2|91734	7.07E-05	0.999929282	0.421439948	0.417396051
DUSP16|80824	7.08E-05	0.999929203	2.343976748	2.345111952
SCARF1|8578	7.14E-05	0.99992858	4.777331516	6.209372189
C17orf79|55352	7.28E-05	0.999927247	0.596035773	0.595887422
ANO3|63982	7.28E-05	0.999927156	16.56310156	26.46258575
ZCCHC17|51538	7.34E-05	0.999926647	0.604117983	0.603953065
LOC29034|29034	7.45E-05	0.99992552	4.409263279	4.609811232
HNRNPK|3190	7.46E-05	0.999925438	0.814301377	0.814293763
KIAA1751|85452	7.52E-05	0.999924807	5.205906601	5.81034461
IL12A|3592	7.52E-05	0.999924806	0.343591025	0.321326984
CLP1|10978	7.53E-05	0.999924663	0.747067977	0.746783859
SURF6|6838	7.55E-05	0.999924469	0.678258567	0.678148538
TRAF2|7186	7.60E-05	0.999924015	0.675966828	0.675837958
IKBKE|9641	7.69E-05	0.999923145	0.573228198	0.572460628
ZNF621|285268	7.74E-05	0.999922603	1.457742039	1.458176585
ERLIN1|10613	7.76E-05	0.999922383	0.704397792	0.704266425
LOXL1|4016	7.86E-05	0.999921373	0.165243751	0.163021185
FBLN7|129804	7.87E-05	0.999921343	6.324729933	6.554847276
SPAG4|6676	7.90E-05	0.999921022	5.793698952	5.848431541
NOL11|25926	7.90E-05	0.999920993	0.57385761	0.573769933
LDLR|3949	7.99E-05	0.999920072	1.668307243	1.668562839
ZNF593|51042	8.05E-05	0.999919488	0.672483996	0.672235498
ANKRD13B|124930	8.13E-05	0.999918714	0.470891419	0.4706228
PDCD5|9141	8.19E-05	0.999918121	0.663012823	0.662928851
PTPRJ|5795	8.27E-05	0.999917343	0.649963369	0.64985553
KIF20B|9585	8.33E-05	0.999916729	0.6119853	0.611910164
LOC100131551|100131551	8.36E-05	0.999916413	7.997172371	8.388300353
C12orf23|90488	8.38E-05	0.999916243	1.460325237	1.460549003
CCDC18|343099	8.38E-05	0.999916173	0.573942135	0.573485456
DLL3|10683	8.43E-05	0.999915697	0.719191876	0.71787372
ODF3B|440836	8.46E-05	0.999915396	3.906966123	4.623977737
FAM45B|55855	8.53E-05	0.999914661	1.267484599	1.268045981
TPD52L1|7164	8.55E-05	0.999914479	2.293326185	2.300766202
SHANK3|85358	8.57E-05	0.999914293	1.915523404	1.919752577
ANPEP|290	8.60E-05	0.999913968	0.054278348	0.053940969
EBF4|57593	8.60E-05	0.999913962	8.869631104	9.962748908
NOM1|64434	8.62E-05	0.999913775	0.679840046	0.679668896
SDHAP1|255812	8.73E-05	0.999912727	1.508287357	1.510475191
TIMM44|10469	8.80E-05	0.999911989	0.730300796	0.730205359
SH3BGRL|6451	8.89E-05	0.999911078	1.57504812	1.57552146
LARS|51520	8.97E-05	0.999910335	0.744012565	0.743990358
TRPV2|51393	8.97E-05	0.999910263	4.719589918	4.800388151
ISOC1|51015	8.99E-05	0.999910125	0.748958384	0.748839359
SUPT16H|11198	9.02E-05	0.999909791	0.704789772	0.704767993
SLC1A2|6506	9.10E-05	0.999909015	12.12402501	19.44046756
PTPN12|5782	9.11E-05	0.999908893	1.250837972	1.250944837
PPP1R16A|84988	9.20E-05	0.999907992	1.66424076	1.664784294
PKDCC|91461	9.35E-05	0.999906511	15.32699228	15.52008952
C7orf31|136895	9.42E-05	0.999905846	2.081539764	2.105867872
IDH2|3418	9.46E-05	0.999905441	2.195326392	2.196548649
RGS3|5998	9.54E-05	0.99990462	0.469801189	0.465681126
ENTPD1|953	9.57E-05	0.999904284	0.693664665	0.693485706
ESYT2|57488	9.59E-05	0.999904148	1.948728334	1.948965858
SFPQ|6421	9.64E-05	0.999903619	0.668256884	0.668241279
LTB4R|1241	9.79E-05	0.999902133	0.571441796	0.570587756
APAF1|317	9.79E-05	0.999902122	1.502012361	1.502555251
C3orf72|401089	9.85E-05	0.999901502	0.513878839	0.512270624
SERPING1|710	9.92E-05	0.999900848	12.44030658	15.0763501
LOH12CR1|118426	1.00E-04	0.999900025	1.682483636	1.688750342
DUS3L|56931	0.000101959	0.999898041	0.622881457	0.622683481
LOC338758|338758	0.000102125	0.999897875	3.733373918	3.848632272
GPATCH1|55094	0.000102748	0.999897252	0.838463453	0.838237811
FAM43A|131583	0.000102933	0.999897067	3.163111516	3.1645431
ZNF776|284309	0.000105017	0.999894983	1.422510303	1.423770508
PITPNM2|57605	0.000105126	0.999894874	2.716312579	2.719270161
ZNF512|84450	0.000106203	0.999893797	0.605322098	0.605085384
C1orf161|126868	0.000106293	0.999893707	6.800176149	7.430939866
CXCR4|7852	0.000106585	0.999893415	2.455616803	2.456581851
SLC25A14|9016	0.000107665	0.999892335	1.368220133	1.369365789
STK40|83931	0.000108132	0.999891868	0.617201292	0.616858324
CYP2E1|1571	0.000108214	0.999891786	4.617245057	5.346717254
LYRM1|57149	0.00010855	0.99989145	0.622893635	0.622198401
RPP30|10556	0.00010871	0.99989129	0.651519175	0.651333419
PALM3|342979	0.000109183	0.999890817	0.333228411	0.331666571
EIF2B3|8891	0.000109219	0.999890781	0.621585319	0.621389203
PLEKHO2|80301	0.000110591	0.999889409	0.650651103	0.649828024
HCN2|610	0.000110852	0.999889148	2.005001682	2.006039215
SCNM1|79005	0.000111942	0.999888058	0.602488062	0.602140296
NSUN6|221078	0.000114299	0.999885701	0.61732127	0.616078526
SLC6A9|6536	0.000114559	0.999885441	2.008104585	2.009762509
FAM63B|54629	0.000114632	0.999885368	1.692736886	1.695804182
FAM160A1|729830	0.000114909	0.999885091	2.046677394	2.053961642
MUC5B|727897	0.000114925	0.999885075	10.08795048	10.38401109
METTL9|51108	0.000115518	0.999884482	2.06810703	2.068395751
NUDT3|11165	0.000115923	0.999884077	0.606750381	0.606517783
CRIPAK|285464	0.000115931	0.999884069	1.474777557	1.477787025
FAM50A|9130	0.000116016	0.999883984	1.527849962	1.528081013
NFKBIA|4792	0.000117114	0.999882886	0.756083992	0.755952201
ZNF792|126375	0.00011754	0.99988246	1.670859892	1.684212688
LYSMD1|388695	0.000118886	0.999881114	1.361542957	1.362588451
FHAD1|114827	0.000118967	0.999881033	3.152080305	3.431173068
PLD6|201164	0.000119217	0.999880783	0.653219584	0.652352191
MN1|4330	0.000119431	0.999880569	3.280882452	3.283226196
EMB|133418	0.000120213	0.999879787	0.333821762	0.331645528
LLPH|84298	0.000121363	0.999878637	0.692904168	0.692756864
RAB11FIP5|26056	0.000122561	0.999877439	1.535667254	1.536123071
C3orf23|285343	0.000123341	0.999876659	1.506568271	1.507114636
SESTD1|91404	0.000123793	0.999876207	1.572664058	1.573157486
CCNE2|9134	0.000124254	0.999875746	1.764943875	1.766249554
CHERP|10523	0.000124696	0.999875304	0.769019272	0.768957489
USP16|10600	0.000125008	0.999874992	0.641655233	0.641404649
SPG11|80208	0.000125265	0.999874735	1.351576407	1.351839679
DTX4|23220	0.000125334	0.999874666	6.795519296	6.851519221
ZC3H13|23091	0.000125534	0.999874466	0.800749279	0.80069172
NOMO2|283820	0.000125686	0.999874314	1.550326775	1.550431377
TCP11L2|255394	0.000126461	0.999873539	2.967564863	3.022121548
SUGT1|10910	0.000126563	0.999873437	0.701204756	0.701053191
CABLES2|81928	0.000127465	0.999872535	1.860695532	1.863917332
TXNRD2|10587	0.000127616	0.999872384	0.734069899	0.733969067
HEXB|3074	0.000127986	0.999872014	1.434854571	1.435008117
USP35|57558	0.000128443	0.999871557	1.308447399	1.309566307
RGL3|57139	0.000129047	0.999870953	2.265146809	2.272244621
IER2|9592	0.000129085	0.999870915	2.426320045	2.426705478
PEAR1|375033	0.000131356	0.999868644	2.131033085	2.150695056
FXN|2395	0.000131833	0.999868167	0.760823322	0.760453068
CHORDC1|26973	0.000134872	0.999865128	0.544417008	0.544310972
RGMB|285704	0.000135128	0.999864872	0.712380663	0.711977556
GEN1|348654	0.000135839	0.999864161	0.595707708	0.59538968
KRIT1|889	0.000136523	0.999863477	0.7963744	0.796231121
SEL1L3|23231	0.00013658	0.99986342	2.633466297	2.636694242
CUL3|8452	0.000136631	0.999863369	0.764031078	0.763974592
PAPPA2|60676	0.000137145	0.999862855	6.68565934	7.968291117
PURA|5813	0.000138573	0.999861427	0.803715049	0.803522444
SDC4|6385	0.000138871	0.999861129	2.006001378	2.006824316
QSOX2|169714	0.000139228	0.999860772	0.836643378	0.836596146
ITPKA|3706	0.000139789	0.999860211	1.911910377	1.921112203
ELFN1|392617	0.000140449	0.999859551	0.555740816	0.550622109
ITGBL1|9358	0.000140629	0.999859371	1.860717246	1.862204937
TRAPPC3|27095	0.000141085	0.999858915	0.658612173	0.658480251
PHLPP1|23239	0.000141132	0.999858868	1.854882425	1.857084278
GNAI1|2770	0.000141302	0.999858698	0.558044895	0.557862593
SLC9A7|84679	0.000141536	0.999858464	3.493805583	3.743045593
APOE|348	0.000141793	0.999858207	9.863024711	10.82566441
FANCE|2178	0.000141802	0.999858198	0.739552083	0.739184175
WLS|79971	0.000141895	0.999858105	0.723818282	0.723730281
SNX10|29887	0.000143612	0.999856388	3.762218257	3.798272207
PSMC4|5704	0.000144464	0.999855536	0.642530133	0.642471107
HIBCH|26275	0.000145055	0.999854945	0.690352358	0.690117733
ANGPTL1|9068	0.000145077	0.999854923	8.058673209	12.96059836
C14orf169|79697	0.000145183	0.999854817	0.763403126	0.763129947
AKR1C2|1646	0.00014554	0.99985446	9.421069637	11.53116698
NPM1|4869	0.000146059	0.999853941	0.763488184	0.763484911
GREM1|26585	0.000147911	0.999852089	0.113312406	0.081168779
SMC3|9126	0.000147912	0.999852088	0.698612384	0.698567253
ABCD1|215	0.000148127	0.999851873	1.742329454	1.742661646
PMF1|11243	0.000148446	0.999851554	0.716306194	0.716184004
OTUD1|220213	0.000148618	0.999851382	3.220021906	3.233916194
COMP|1311	0.000149186	0.999850814	3.004593386	3.16114043
TBCE|6905	0.000149866	0.999850134	0.702729423	0.702549605
PTGES2|80142	0.000150402	0.999849598	0.760522467	0.760467432
COIL|8161	0.00015094	0.99984906	0.694890594	0.694700787
ANKRD13A|88455	0.000151507	0.999848493	1.258667099	1.258926497
ZSCAN12P1|221584	0.000152701	0.999847299	3.657948463	4.195874893
NME1|4830	0.0001529	0.9998471	0.680682858	0.680663599
TMEM121|80757	0.000153733	0.999846267	2.221868548	2.247639254
ZNF846|162993	0.000153814	0.999846186	4.127503036	5.039169949
GNRHR2|114814	0.000153816	0.999846184	0.605480981	0.604937552
TTC39A|22996	0.000158189	0.999841811	2.934128207	2.961091076
PSMG1|8624	0.000158287	0.999841713	0.575506191	0.575379098
PPP1R1C|151242	0.000159303	0.999840697	3.751950721	4.201253664
CCNDBP1|23582	0.00015958	0.99984042	1.300040298	1.300523931
ZNF275|10838	0.000159762	0.999840238	1.880711495	1.882906719
BNIP3|664	0.000160544	0.999839456	3.799680459	3.802700942
VAMP5|10791	0.000161595	0.999838405	7.221194067	12.07720257
SLC35F2|54733	0.000161989	0.999838011	0.796687776	0.79659894
CYP11A1|1583	0.000162635	0.999837365	1.851813883	1.87817324
ZNF703|80139	0.000163452	0.999836548	1.741149655	1.747578012
GRTP1|79774	0.000164385	0.999835615	2.369466584	2.376800836
KLHDC2|23588	0.000164763	0.999835237	1.36765584	1.368074667
TNFAIP6|7130	0.000165054	0.999834946	15.24113311	37.13182917
[truncated: 1,162 more rows]
