# Supplementary material for: Variation in the life history strategy underlies functional diversity of tumors
Source: Natl Sci Rev. 2020 Jun 5;8(2):nwaa124. doi: 10.1093/nsr/nwaa124 (PMC8288455; doi:10.1093/nsr/nwaa124)
Supplement: nwaa124_Supplement_File [file nwaa124_supplement_file.zip › Supplementary_Data_2.txt]

Gene	PPEE	PPDE	PostFC	RealFC
?|10431	0	1	0.379071427	0.378906986
A4GALT|53947	0	1	3.085573384	3.090252776
AAMP|14	0	1	0.548040632	0.547946845
AARSD1|80755	0	1	0.544627496	0.544489423
AATF|26574	0	1	0.582670654	0.582627145
ABCA10|10349	0	1	8.033053544	8.668840723
ABCA11P|79963	0	1	0.381950444	0.379987865
ABCA1|19	0	1	13.80356432	14.1119487
ABCA2|20	0	1	2.573847187	2.574248242
ABCC6|368	0	1	6.167227114	6.269085529
ABCF2|10061	0	1	0.473227107	0.473153085
ABCG1|9619	0	1	7.776613113	7.901907929
ABCG2|9429	0	1	0.133147344	0.128438571
ABHD12B|145447	0	1	9.238319351	9.975989558
ABHD8|79575	0	1	2.839526124	2.858152151
ABL1|25	0	1	2.252383045	2.252655698
ABLIM3|22885	0	1	3.235714676	3.239041584
ABTB2|25841	0	1	0.364523825	0.363865635
ACAD10|80724	0	1	2.30385788	2.30651186
ACAT2|39	0	1	0.408613871	0.408464489
ACBD4|79777	0	1	4.302816252	4.316648712
ACCN2|41	0	1	2.053805393	2.054358264
ACIN1|22985	0	1	0.767270922	0.76725041
ACRBP|84519	0	1	6.785151161	7.168072021
ACSF3|197322	0	1	1.641548729	1.642333604
ACSS2|55902	0	1	2.147870435	2.150986157
ACTL6A|86	0	1	0.520241648	0.520131013
ACTL8|81569	0	1	0.042923063	0.033472151
ACTN4|81	0	1	0.449839384	0.44982117
ACTR5|79913	0	1	0.479065898	0.478586079
ACYP2|98	0	1	3.118739913	3.135903861
ADAMTS10|81794	0	1	9.535210135	9.737893488
ADAMTS13|11093	0	1	6.138823531	6.194155918
ADAMTSL4|54507	0	1	19.06896217	19.13413214
ADCY6|112	0	1	2.400257989	2.401096982
ADH5|128	0	1	0.615693732	0.615588397
ADI1|55256	0	1	0.277356889	0.277199901
ADSL|158	0	1	0.58845441	0.588403358
ADSSL1|122622	0	1	11.89602969	11.9121144
AFG3L2|10939	0	1	0.629217385	0.629162442
AGMAT|79814	0	1	0.444868835	0.444074475
AGXT2L2|85007	0	1	3.77264762	3.777412579
AHSA1|10598	0	1	0.480724776	0.480660042
AIFM1|9131	0	1	0.457082134	0.456982659
AIG1|51390	0	1	1.870349538	1.871589019
AIMP2|7965	0	1	0.350500205	0.350295774
AK7|122481	0	1	6.670780018	7.156849923
AKAP8|10270	0	1	0.763639163	0.763524089
AKIRIN1|79647	0	1	0.657009298	0.656919033
AKR1C1|1645	0	1	12.32849936	12.95732581
ALG1|56052	0	1	0.456740999	0.456512455
ALPK1|80216	0	1	4.402099959	4.422147446
ALS2CR8|79800	0	1	3.987959993	4.022878682
AMOTL2|51421	0	1	0.092208121	0.091845953
AMT|275	0	1	7.081257354	7.221417897
ANAPC7|51434	0	1	0.558354331	0.558256969
ANGEL1|23357	0	1	1.999609591	2.001228077
ANGPTL4|51129	0	1	141.1359836	144.6258855
ANG|283	0	1	6.70700078	6.837403697
ANKRD10|55608	0	1	2.16844288	2.169019192
ANKRD36|375248	0	1	1.925775	1.926971764
ANP32A|8125	0	1	0.492455075	0.492410735
ANXA2P2|304	0	1	0.475034998	0.475009755
AP1M2|10053	0	1	0.11164015	0.11010595
AP2A2|161	0	1	1.706587227	1.706957096
AP2M1|1173	0	1	0.581609854	0.581587909
APOE|348	0	1	10.81591073	11.68256619
APOLD1|81575	0	1	5.148263029	5.228722785
ARC|23237	0	1	9.101569848	9.420397824
ARF3|377	0	1	0.565479533	0.565455133
ARFGAP3|26286	0	1	2.394433804	2.395691685
ARHGAP17|55114	0	1	0.527104372	0.526974405
ARHGAP4|393	0	1	12.57938346	13.73615491
ARL4D|379	0	1	9.046189746	9.070088961
ARL6IP5|10550	0	1	0.533794962	0.533681129
ARMC6|93436	0	1	0.644807949	0.644701425
ARNT2|9915	0	1	96.65325491	106.3765036
ARPM1|84517	0	1	0.469872616	0.467812726
ARRDC3|57561	0	1	4.739417309	4.743251411
ARRDC4|91947	0	1	3.936824122	3.951237123
ARSG|22901	0	1	4.097377441	4.104690586
ARSK|153642	0	1	1.652159311	1.65378103
ASB9|140462	0	1	0.272810188	0.2722989
ASGR1|432	0	1	5.638754239	5.820101702
ASNA1|439	0	1	0.515408922	0.515273168
ASXL1|171023	0	1	1.591540907	1.591651666
ATF4|468	0	1	2.126283222	2.126393186
ATG16L1|55054	0	1	0.704426789	0.704172173
ATG16L2|89849	0	1	4.223870113	4.232726026
ATG3|64422	0	1	0.51689201	0.516723884
ATOH8|84913	0	1	0.07053025	0.067735998
ATP5B|506	0	1	0.577305598	0.57729747
ATP5F1|515	0	1	0.608212313	0.608182981
ATP5G1|516	0	1	0.418981342	0.418871133
ATP6AP1L|92270	0	1	9.860162627	10.37722616
ATP6V0A4|50617	0	1	30.57655167	37.5721492
ATXN7L3B|552889	0	1	1.524066403	1.524262063
AURKA|6790	0	1	0.442640522	0.442584198
AZU1|566	0	1	27.64703954	38.07716187
BACH1|571	0	1	3.116475565	3.119732849
BAG2|9532	0	1	0.435647778	0.435505792
BAI2|576	0	1	3.409427399	3.418511989
BAZ1A|11177	0	1	0.520630184	0.520528741
BBC3|27113	0	1	2.538451363	2.547028486
BCAM|4059	0	1	3.6222941	3.626098922
BCAR3|8412	0	1	2.488427668	2.489100117
BCAS4|55653	0	1	0.243708814	0.240642604
BCCIP|56647	0	1	0.421240329	0.421115235
BCL2L2|599	0	1	1.458577894	1.458902701
BCL3|602	0	1	4.946593534	4.952937554
BCL6|604	0	1	21.46583867	21.60066647
BHLHE40|8553	0	1	8.000136413	8.004763036
BIRC5|332	0	1	0.451023636	0.450946828
BIRC7|79444	0	1	16.58700239	16.6437045
BLMH|642	0	1	0.680135182	0.680094855
BMP8B|656	0	1	1.902579041	1.90572171
BMPER|168667	0	1	21.81617243	22.94397669
BMS1|9790	0	1	0.515576577	0.515518584
BRAP|8315	0	1	0.660675908	0.66040755
BRCC3|79184	0	1	0.417911992	0.417614706
BRMS1L|84312	0	1	0.392481172	0.391450259
BTBD19|149478	0	1	6.576684764	7.101611
BTG1|694	0	1	2.523298951	2.524165523
BYSL|705	0	1	0.548903518	0.548727037
BZW2|28969	0	1	0.593014111	0.592965905
C10orf10|11067	0	1	23.58336332	25.48227106
C10orf11|83938	0	1	7.628601938	8.75841719
C10orf137|26098	0	1	0.652396924	0.652208771
C10orf140|387640	0	1	0.256309674	0.25325966
C10orf57|80195	0	1	2.586193887	2.592529006
C11orf51|25906	0	1	0.425283599	0.425028537
C12orf32|83695	0	1	0.666201513	0.665982568
C12orf43|64897	0	1	0.528672992	0.528130475
C12orf45|121053	0	1	0.471112526	0.470368017
C12orf57|113246	0	1	2.839876291	2.841376126
C14orf156|81892	0	1	0.307494694	0.307353077
C14orf169|79697	0	1	0.478344119	0.477854701
C14orf181|400223	0	1	4.997564486	5.049574152
C14orf1|11161	0	1	0.545804676	0.5455531
C14orf4|64207	0	1	2.212564086	2.21368471
C14orf93|60686	0	1	2.226249487	2.229150682
C15orf17|57184	0	1	2.164835849	2.166043209
C15orf23|90417	0	1	0.660450986	0.660333782
C15orf62|643338	0	1	3.075112173	3.110421033
C15orf63|25764	0	1	0.43331585	0.43316993
C16orf57|79650	0	1	0.346541297	0.346265813
C16orf75|116028	0	1	2.403020625	2.405768767
C16orf80|29105	0	1	0.650293112	0.65007225
C17orf103|256302	0	1	5.637842278	5.69917476
C17orf48|56985	0	1	2.789369264	2.797465862
C17orf69|147081	0	1	6.382968746	6.465570102
C17orf89|284184	0	1	0.289668055	0.28940627
C18orf1|753	0	1	0.133202592	0.130784989
C18orf55|29090	0	1	0.467839264	0.467496101
C18orf56|494514	0	1	8.330019542	8.465496416
C18orf8|29919	0	1	0.519356327	0.518774014
C19orf29|58509	0	1	0.715833638	0.715698889
C19orf54|284325	0	1	2.450776377	2.453938723
C19orf57|79173	0	1	5.413859512	5.545609694
C19orf66|55337	0	1	5.075781043	5.116757115
C1QBP|708	0	1	0.518570992	0.518545783
C1RL|51279	0	1	4.997668855	5.007239953
C1orf161|126868	0	1	17.32865824	18.77405021
C1orf204|284677	0	1	7.090436322	7.386158681
C1orf213|148898	0	1	2.764310176	2.779727972
C1orf228|339541	0	1	11.22218735	14.44916811
C1orf56|54964	0	1	1.770497745	1.772826349
C1orf66|51093	0	1	3.271100515	3.27583694
C20orf196|149840	0	1	3.369030205	3.455389354
C20orf199|441951	0	1	3.876970193	3.87803679
C20orf7|79133	0	1	0.488062916	0.486702434
C22orf28|51493	0	1	0.484691701	0.484615778
C2orf68|388969	0	1	1.658075021	1.658389788
C2orf81|388963	0	1	4.560698426	4.678792983
C3orf1|51300	0	1	0.598556602	0.598426064
C3orf26|84319	0	1	0.449941098	0.449770622
C3|718	0	1	4.594973398	4.595782739
C5orf35|133383	0	1	0.527577167	0.525374675
C5orf53|492311	0	1	3.633861376	3.649100175
C6orf120|387263	0	1	1.944581259	1.945485601
C6orf153|88745	0	1	0.46273264	0.46251776
C6orf223|221416	0	1	8.788645376	8.841175225
C6orf48|50854	0	1	4.911262262	4.912568696
C6orf57|135154	0	1	4.780711733	4.909936388
C7orf30|115416	0	1	0.561699716	0.561460037
C8orf38|137682	0	1	0.509832722	0.509394393
C8orf45|157777	0	1	3.339175445	3.374625727
C9orf167|54863	0	1	2.687673795	2.688677923
C9orf78|51759	0	1	0.463762102	0.463650969
C9orf95|54981	0	1	2.623104093	2.640176555
CA11|770	0	1	3.030279346	3.040804023
CA9|768	0	1	273.9592162	275.9259268
CABLES1|91768	0	1	0.324207747	0.323968967
CACNB3|784	0	1	3.524531837	3.530649229
CACYBP|27101	0	1	0.409601454	0.409542964
CALM1|801	0	1	0.484986827	0.484936054
CAMK2N1|55450	0	1	7.309285117	7.347215507
CAMLG|819	0	1	3.851358935	3.852820049
CAP1|10487	0	1	0.594496477	0.594461089
CAP2|10486	0	1	0.265956722	0.264902661
CARS2|79587	0	1	0.55095692	0.550841068
CASP4|837	0	1	3.528163835	3.532818745
CAT|847	0	1	0.508214369	0.508013775
CBWD1|55871	0	1	0.341006034	0.340555912
CBX1|10951	0	1	0.598105814	0.59805205
CBX7|23492	0	1	2.256473258	2.261753609
CBY1|25776	0	1	1.492284277	1.493267396
CCAR1|55749	0	1	0.448193883	0.448127377
CCBL1|883	0	1	2.248871807	2.250447477
CCDC130|81576	0	1	1.704521922	1.706235096
CCDC14|64770	0	1	1.764568499	1.764942666
CCDC155|147872	0	1	15.61312649	25.56050333
CCDC33|80125	0	1	46.13746029	70.76394146
CCDC58|131076	0	1	0.428963198	0.428260676
CCDC86|79080	0	1	0.488780706	0.488715534
CCNA2|890	0	1	0.47473167	0.474635939
CCNB1IP1|57820	0	1	3.858740481	3.860761853
CCNB1|891	0	1	0.464050069	0.464001598
CCNE1|898	0	1	0.605667276	0.605294088
CCNI|10983	0	1	2.073796037	2.074132098
CCT2|10576	0	1	0.448618223	0.44859221
CCT3|7203	0	1	0.627066278	0.627058051
CCT5|22948	0	1	0.45072178	0.450711854
CCT6A|908	0	1	0.518000342	0.517987724
CCT7|10574	0	1	0.551141069	0.551131989
CD37|951	0	1	10.12261254	10.66835841
CD7|924	0	1	115.9957335	600.4692621
CDAN1|146059	0	1	0.700198899	0.699915779
CDC20|991	0	1	0.450189928	0.450131578
CDC5L|988	0	1	0.595955616	0.595851066
CDCP1|64866	0	1	22.30011965	55.82440531
CDK5RAP1|51654	0	1	0.616082508	0.615925539
CDKL3|51265	0	1	4.129333356	4.346183219
CDON|50937	0	1	2.35272847	2.354363069
CEBPZ|10153	0	1	0.606535646	0.606468255
CEP110|11064	0	1	1.492987095	1.493655853
CETN2|1069	0	1	0.457271114	0.456690286
CFB|629	0	1	34.93407634	35.31667061
CFD|1675	0	1	8.669481093	8.675721216
CFL2|1073	0	1	0.413551503	0.413352636
CFLAR|8837	0	1	2.055035942	2.056870253
CG030|116828	0	1	4.646677706	4.73333332
CGNL1|84952	0	1	0.259800069	0.255960483
CGN|57530	0	1	0.053402289	0.050704778
CHL1|10752	0	1	9.882517389	10.16237727
CHMP4B|128866	0	1	0.709809411	0.709727521
CHMP6|79643	0	1	0.452537395	0.45152441
CHORDC1|26973	0	1	0.28709723	0.286962284
CHRD|8646	0	1	42.60706459	44.88791271
CHST6|4166	0	1	5.187186071	5.324337379
CIAPIN1|57019	0	1	0.474440271	0.474300863
CIRH1A|84916	0	1	0.514247625	0.514171294
CLCNKA|1187	0	1	32.71108575	44.01168651
CLDN4|1364	0	1	3.98998589	4.01993813
CLIP2|7461	0	1	2.278327801	2.280221481
CLPTM1L|81037	0	1	0.515431877	0.515399301
CLSTN3|9746	0	1	2.399240086	2.40214724
CNDP2|55748	0	1	0.51868997	0.518534735
COL4A5|1287	0	1	6.182410329	6.18480224
COL4A6|1288	0	1	3.835110172	3.836021232
COMMD9|29099	0	1	0.441536336	0.441336436
COPB2|9276	0	1	0.661218118	0.661177059
COPS3|8533	0	1	0.542688376	0.542607691
COPS4|51138	0	1	0.464770266	0.464510772
COTL1|23406	0	1	0.240013797	0.239964787
COX4NB|10328	0	1	0.525807345	0.525585235
CPEB3|22849	0	1	1.967372785	1.978193112
CPM|1368	0	1	4.616629185	4.618027568
CP|1356	0	1	472.9779224	615.5407168
CREB3L4|148327	0	1	2.11671368	2.121563036
CRELD1|78987	0	1	5.920711329	5.950908271
CROCCL2|114819	0	1	2.908563788	2.927818175
CRYL1|51084	0	1	2.945436397	2.96076217
CSF3R|1441	0	1	132.7846719	719.4159295
CSGALNACT1|55790	0	1	2.945360715	2.947249738
CSNK1D|1453	0	1	1.624323769	1.624425936
CSNK1E|1454	0	1	2.260061078	2.260220398
CSTF2|1478	0	1	0.392173927	0.391953338
CTBS|1486	0	1	2.994541941	3.002078462
CTDP1|9150	0	1	0.629284221	0.629020699
CTDSP2|10106	0	1	1.706359809	1.706573545
CTNNBL1|56259	0.00E+00	1	0.502594666	0.502446922
CTPS|1503	0.00E+00	1	0.506277879	0.506230497
CTR9|9646	0.00E+00	1	0.494263072	0.494141085
CTSB|1508	0.00E+00	1	4.240030568	4.240535433
CUL1|8454	0.00E+00	1	0.65794776	0.657876564
CWF19L2|143884	0.00E+00	1	0.613698776	0.613272057
CXCR4|7852	0.00E+00	1	2.986934754	2.98800418
CYB5B|80777	0.00E+00	1	1.793771003	1.793891864
CYP2R1|120227	0.00E+00	1	2.03410097	2.038275813
DAPK2|23604	0.00E+00	1	2.702567488	2.719026814
DAPK3|1613	0.00E+00	1	0.589799065	0.589585366
DBNDD2|55861	0.00E+00	1	4.214151571	4.220783481
DBNL|28988	0.00E+00	1	0.447522676	0.447379035
DCAF10|79269	0.00E+00	1	2.020078792	2.021008941
DCAF13|25879	0.00E+00	1	0.405637087	0.405526181
DCST2|127579	0.00E+00	1	13.38430565	15.35066829
DCTN5|84516	0.00E+00	1	0.611074015	0.61096539
DDB1|1642	0.00E+00	1	0.706471344	0.706459073
DDIT3|1649	0.00E+00	1	4.408875935	4.425381827
DDIT4|54541	0.00E+00	1	2.310549752	2.310618867
DDX10|1662	0.00E+00	1	0.720795866	0.72065584
DDX17|10521	0.00E+00	1	1.629125123	1.629168979
DDX19A|55308	0.00E+00	1	0.712365729	0.712285947
DDX23|9416	0.00E+00	1	0.60075484	0.600722284
DDX24|57062	0.00E+00	1	0.527871273	0.527821524
DDX27|55661	0.00E+00	1	0.445133175	0.445061362
DDX46|9879	0.00E+00	1	0.458427876	0.458387885
DDX49|54555	0.00E+00	1	0.415771211	0.415603608
DDX56|54606	0.00E+00	1	0.478955102	0.478882495
DDX59|83479	0.00E+00	1	1.696212127	1.697315778
DERL3|91319	0.00E+00	1	12.86825997	13.02471289
DGCR5|26220	0.00E+00	1	25.10266855	26.68343002
DHRS3|9249	0.00E+00	1	7.775905166	7.810422674
DHX15|1665	0.00E+00	1	0.636871501	0.636836466
DHX37|57647	0.00E+00	1	0.471388618	0.47126998
DHX9|1660	0.00E+00	1	0.361834905	0.36180587
DIABLO|56616	0.00E+00	1	0.673515829	0.673332086
DKC1|1736	0.00E+00	1	0.575621223	0.575594745
DLD|1738	0.00E+00	1	0.461657605	0.46158399
DLK2|65989	0.00E+00	1	10.04311267	10.64643188
DLX1|1745	0.00E+00	1	0.276926177	0.275735554
DLX2|1746	0.00E+00	1	0.132863844	0.129354849
DNAH1|25981	0.00E+00	1	6.353660405	6.434785181
DNAJA1|3301	0.00E+00	1	0.4294916	0.429457954
DNAJB9|4189	0.00E+00	1	2.203437449	2.207442431
DNAJC11|55735	0.00E+00	1	0.556479415	0.55640429
DNAJC15|29103	0.00E+00	1	0.452503059	0.452033269
DNAJC22|79962	0.00E+00	1	3.671549653	3.690846648
DNAJC2|27000	0.00E+00	1	0.396687329	0.396600394
DNAJC7|7266	0.00E+00	1	0.478244828	0.478188177
DNAJC8|22826	0.00E+00	1	0.620690739	0.62061323
DNAL4|10126	0.00E+00	1	2.167568229	2.176353149
DNTTIP2|30836	0.00E+00	1	0.421475952	0.421394333
DOC2A|8448	0.00E+00	1	7.356703852	7.44732516
DOCK6|57572	0.00E+00	1	2.562468113	2.56437596
DPH2|1802	0.00E+00	1	0.539257356	0.539141498
DPP3|10072	0.00E+00	1	0.417115587	0.416902876
DPP9|91039	0.00E+00	1	0.604287768	0.604198267
DPYD|1806	0.00E+00	1	3.009174104	3.012626214
DRAM1|55332	0.00E+00	1	2.001851802	2.002248992
DRAM2|128338	0.00E+00	1	2.465689486	2.467199932
DRG1|4733	0.00E+00	1	0.440824016	0.440709006
DTD1|92675	0.00E+00	1	0.589737957	0.589434799
DTWD1|56986	0.00E+00	1	2.277888008	2.279318774
DTX3L|151636	0.00E+00	1	3.239456731	3.246311554
DUSP14|11072	0.00E+00	1	0.480252745	0.48005903
DUSP5|1847	0.00E+00	1	8.277442433	8.329917612
DYNC1LI1|51143	0.00E+00	1	0.338483856	0.338265222
DYNLL1|8655	0.00E+00	1	0.502551432	0.50249798
E2F4|1874	0.00E+00	1	0.750803911	0.750719963
EBF4|57593	0.00E+00	1	22.45226084	24.87672566
EBNA1BP2|10969	0.00E+00	1	0.223737673	0.223681621
EDC3|80153	0.00E+00	1	0.707589695	0.707461888
EDEM1|9695	0.00E+00	1	1.396803874	1.397162714
EEF1G|1937	0.00E+00	1	2.234241507	2.234278458
EEF2K|29904	0.00E+00	1	1.78245741	1.782848757
EFEMP2|30008	0.00E+00	1	12.03416544	12.48529529
EFHC1|114327	0.00E+00	1	2.35795673	2.360606495
EFTUD2|9343	0.00E+00	1	0.584807579	0.584784143
EGR2|1959	0.00E+00	1	106.0100325	167.6037707
EHBP1L1|254102	0.00E+00	1	2.893550924	2.894105485
EI24|9538	0.00E+00	1	0.548819456	0.548750547
EIF1|10209	0.00E+00	1	1.640984246	1.641019166
EIF2AK3|9451	0.00E+00	1	1.795078768	1.796548832
EIF2AK4|440275	0.00E+00	1	0.656475589	0.656373447
EIF3C|8663	0.00E+00	1	0.286268598	0.286181741
EIF4E2|9470	0.00E+00	1	0.57189792	0.571753907
EIF4E3|317649	0.00E+00	1	3.046731793	3.056003593
EIF4G1|1981	0.00E+00	1	0.585386951	0.585374951
EIF4G2|1982	0.00E+00	1	0.451499909	0.451485367
EIF5A|1984	0.00E+00	1	0.406361101	0.406347062
ELAC2|60528	0.00E+00	1	0.556341862	0.556284681
ELANE|1991	0.00E+00	1	52.59850202	59.34595275
ELL2|22936	0.00E+00	1	3.550770964	3.551720063
ELP2|55250	0.00E+00	1	2.308265571	2.308586587
EMID1|129080	0.00E+00	1	8.112348113	9.097446617
EML2|24139	0.00E+00	1	3.633366846	3.637065275
ENO2|2026	0.00E+00	1	17.43800857	17.49276842
ENTPD6|955	0.00E+00	1	0.589043744	0.588726732
EPAS1|2034	0.00E+00	1	1.992884637	1.992974648
EPN2|22905	0.00E+00	1	1.95305739	1.953702154
EPOR|2057	0.00E+00	1	3.222464102	3.235459388
ERAL1|26284	0.00E+00	1	0.665622606	0.665556111
ERH|2079	0.00E+00	1	0.483577826	0.483516326
ERRFI1|54206	0.00E+00	1	16.66889219	16.70829702
ESYT2|57488	0.00E+00	1	2.246335827	2.246589631
ETF1|2107	0.00E+00	1	0.477971679	0.477945744
ETV1|2115	0.00E+00	1	9.668183599	9.98610877
ETV4|2118	0.00E+00	1	69.41484835	72.16216588
ETV5|2119	0.00E+00	1	17.21680824	18.35278802
EXD3|54932	0.00E+00	1	4.887042805	4.916553571
EXOSC2|23404	0.00E+00	1	0.731942726	0.731884739
EXOSC3|51010	0.00E+00	1	0.544451135	0.544256072
EZR|7430	0.00E+00	1	0.449612659	0.449559931
FAAH|2166	0.00E+00	1	5.728058277	6.271981306
FAIM|55179	0.00E+00	1	0.451392829	0.45088694
FAM108C1|58489	0.00E+00	1	3.796410784	3.799421663
FAM113A|64773	0.00E+00	1	3.033978891	3.037057601
FAM118B|79607	0.00E+00	1	0.467266981	0.466517823
FAM122C|159091	0.00E+00	1	4.140600597	4.21487177
FAM156A|29057	0.00E+00	1	1.734859502	1.735157208
FAM160B2|64760	0.00E+00	1	2.208852023	2.210190367
FAM171A2|284069	0.00E+00	1	3.49940374	3.516239098
FAM179A|165186	0.00E+00	1	0.022698765	0.021210879
FAM36A|116228	0.00E+00	1	0.322694079	0.322338146
FAM46B|115572	0.00E+00	1	0.066053529	0.058243787
FAM55C|91775	0.00E+00	1	0.490836476	0.490573116
FAM58A|92002	0.00E+00	1	0.440189113	0.439509496
FAM83A|84985	0.00E+00	1	37.87339529	38.63118571
FAM83D|81610	0.00E+00	1	0.550053397	0.549962115
FAM83F|113828	0.00E+00	1	32.26086225	43.76986743
FAM86A|196483	0.00E+00	1	0.481622273	0.481148287
FAM98A|25940	0.00E+00	1	0.407514615	0.407398507
FANCA|2175	0.00E+00	1	1.34765234	1.347805772
FANCC|2176	0.00E+00	1	1.243226379	1.243444708
FASTKD5|60493	0.00E+00	1	0.528619916	0.528206696
FBLIM1|54751	0.00E+00	1	3.699903643	3.717377627
FBLN7|129804	0.00E+00	1	23.4194029	24.20794518
FBXL14|144699	0.00E+00	1	1.580411833	1.581207613
FBXO46|23403	0.00E+00	1	1.958426221	1.960162848
FBXO8|26269	0.00E+00	1	0.481507552	0.481039299
FBXO9|26268	0.00E+00	1	0.745076919	0.74495881
FCGBP|8857	0.00E+00	1	9.701829585	10.08969664
FCGRT|2217	0.00E+00	1	5.813393833	5.850023363
FECH|2235	0.00E+00	1	0.487332373	0.486995172
FER1L4|80307	0.00E+00	1	74.81502976	76.98224875
FERMT2|10979	0.00E+00	1	0.423745064	0.423631133
FGD1|2245	0.00E+00	1	2.107003277	2.110846688
FGF11|2256	0.00E+00	1	6.216505225	6.266611432
FGF7|2252	0.00E+00	1	7.45122326	7.466867334
FGFBP1|9982	0.00E+00	1	0.030017441	0.022430822
FH|2271	0.00E+00	1	0.525135983	0.525079258
FKBP5|2289	0.00E+00	1	0.533861045	0.533728488
FLJ10038|55056	0.00E+00	1	2.743654885	2.753240027
FLJ16779|100192386	0.00E+00	1	48.95848858	51.67457097
FLNA|2316	0.00E+00	1	0.40923174	0.409224104
FLT3LG|2323	0.00E+00	1	5.721455949	5.868958979
FN1|2335	0.00E+00	1	14.28752825	14.31690922
FOLR1|2348	0.00E+00	1	11.64449118	11.64739799
FOXD2|2306	0.00E+00	1	2.670509425	2.686857594
FOXF2|2295	0.00E+00	1	0.2921562	0.291849138
FOXO1|2308	0.00E+00	1	1.954398447	1.957822778
FTSJ3|117246	0.00E+00	1	0.437685133	0.437622371
FUCA2|2519	0.00E+00	1	0.510768902	0.510698909
FXN|2395	0.00E+00	1	0.595453528	0.594944648
FZD8|8325	0.00E+00	1	7.696737322	7.7043255
GAA|2548	0.00E+00	1	2.715684927	2.716008922
GAB2|9846	0.00E+00	1	2.257165427	2.265815096
GAL3ST1|9514	0.00E+00	1	66.75573429	182.7807254
GALK2|2585	0.00E+00	1	1.9230452	1.924992795
GALM|130589	0.00E+00	1	0.560425771	0.559911482
GAL|51083	0.00E+00	1	0.496268233	0.496178907
GANAB|23193	0.00E+00	1	1.406569521	1.406583221
GAS5|60674	0.00E+00	1	3.690100854	3.690419318
GATAD1|57798	0.00E+00	1	1.797535951	1.797966629
GATAD2A|54815	0.00E+00	1	0.719031675	0.718973429
GCLC|2729	0.00E+00	1	0.610601252	0.610388726
GDE1|51573	0.00E+00	1	0.669939099	0.669847401
GFI1|2672	0.00E+00	1	4.380214373	4.48437127
GINS2|51659	0.00E+00	1	0.564391609	0.564251133
GIPR|2696	0.00E+00	1	12.94971662	15.16488993
GLB1L|79411	0.00E+00	1	2.405694413	2.419943607
GLG1|2734	0.00E+00	1	1.618165999	1.618255511
GLIPR2|152007	0.00E+00	1	0.402206631	0.399189727
GLYR1|84656	0.00E+00	1	0.620123843	0.620026025
GMPR2|51292	0.00E+00	1	2.12882941	2.129482528
GNG4|2786	0.00E+00	1	15.22664812	15.25119097
GNPDA1|10007	0.00E+00	1	0.489096553	0.488966827
GOLGA2B|55592	0.00E+00	1	3.706754592	3.713828089
GOLGA8B|440270	0.00E+00	1	2.873041244	2.873499726
GOLM1|51280	0.00E+00	1	0.655561218	0.655515564
GPATCH4|54865	0.00E+00	1	0.332615628	0.332497384
GPC5|2262	0.00E+00	1	2.321955643	2.324195657
GPN1|11321	0.00E+00	1	0.633047669	0.632918949
GPR109A|338442	0.00E+00	1	215.6308443	530.0556065
GPR109B|8843	0.00E+00	1	108.7970745	220.8502591
GPR155|151556	0.00E+00	1	3.414257703	3.440789848
GPR162|27239	0.00E+00	1	3.568105994	3.64552245
GPR39|2863	0.00E+00	1	0.170046884	0.164828812
GPS1|2873	0.00E+00	1	0.490180715	0.490103991
GRAMD1B|57476	0.00E+00	1	3.02140017	3.022363087
GRAMD1C|54762	0.00E+00	1	3.622123503	3.659910849
GRB10|2887	0.00E+00	1	2.755577884	2.756429634
GRB7|2886	0.00E+00	1	8.612592456	9.198978314
GRM5|2915	0.00E+00	1	0.035765441	0.022220638
GRWD1|83743	0.00E+00	1	0.426380514	0.426264312
GSN|2934	0.00E+00	1	2.835382054	2.839035839
GSR|2936	0.00E+00	1	0.484600204	0.48441492
GTF2H1|2965	0.00E+00	1	0.648433042	0.648270943
GTF3A|2971	0.00E+00	1	0.666260082	0.666200715
GTF3C6|112495	0.00E+00	1	0.27353207	0.273277882
GTPBP1|9567	0.00E+00	1	1.746603769	1.747035425
GTPBP2|54676	0.00E+00	1	1.751919117	1.752416973
GYG1|2992	0.00E+00	1	0.525670331	0.525380869
H1F0|3005	0.00E+00	1	5.657201089	5.661839621
H6PD|9563	0.00E+00	1	4.759429665	4.766453147
HAL|3034	0.00E+00	1	17.69840471	21.20898682
HAT1|8520	0.00E+00	1	0.507095311	0.506944062
HBP1|26959	0.00E+00	1	2.403907733	2.405143357
HCG11|493812	0.00E+00	1	2.276248061	2.277713882
HDAC8|55869	0.00E+00	1	0.607429722	0.606944955
HECA|51696	0.00E+00	1	2.647716863	2.65136232
HEY1|23462	0.00E+00	1	2.647782452	2.651089825
HHLA3|11147	0.00E+00	1	2.535206573	2.546608234
HIGD1A|25994	0.00E+00	1	0.447511481	0.44738163
HIPK2|28996	0.00E+00	1	2.389113835	2.38966701
HMGB1|3146	0.00E+00	1	0.43281302	0.432766559
HMGB3|3149	0.00E+00	1	0.447417472	0.447258665
HMGCL|3155	0.00E+00	1	2.068279732	2.070192348
HMGN2|3151	0.00E+00	1	0.452496511	0.452462135
HMGN5|79366	0.00E+00	1	0.40708563	0.406855977
HNRNPA2B1|3181	0.00E+00	1	0.453064816	0.453057446
HNRNPC|3183	0.00E+00	1	0.567537118	0.567523649
HNRNPD|3184	0.00E+00	1	0.563577524	0.563552941
HNRNPK|3190	0.00E+00	1	0.640080728	0.640068734
HNRNPM|4670	0.00E+00	1	0.356429847	0.356405036
HNRNPR|10236	0.00E+00	1	0.456070732	0.456037735
HNRNPU|3192	0.00E+00	1	0.410611826	0.410601201
HNRPDL|9987	0.00E+00	1	0.596044297	0.596013843
HPDL|84842	0.00E+00	1	0.507975071	0.507831594
HPD|3242	0.00E+00	1	0.206846547	0.205752076
HRH1|3269	0.00E+00	1	4.485946203	4.502034064
HSD11B1L|374875	0.00E+00	1	4.670714243	4.746093694
HSD3B7|80270	0.00E+00	1	7.201241422	7.272125714
HSF4|3299	0.00E+00	1	11.84591612	11.93362715
HSP90AA1|3320	0.00E+00	1	0.23758622	0.237580871
HSP90AB1|3326	0.00E+00	1	0.539266181	0.53926283
HSPA4|3308	0.00E+00	1	0.458803587	0.458775182
HSPA8|3312	0.00E+00	1	0.598935844	0.598933117
HSPB3|8988	0.00E+00	1	0.019722302	0.012323296
HSPC159|29094	0.00E+00	1	2.309871369	2.312611086
HSPH1|10808	0.00E+00	1	0.319649092	0.319593372
HTATSF1|27336	0.00E+00	1	0.453364703	0.453276348
HUS1|3364	0.00E+00	1	0.516463228	0.515968341
HYAL3|8372	0.00E+00	1	0.522748127	0.521975039
ICAM1|3383	0.00E+00	1	8.64615838	8.833742594
ICAM5|7087	0.00E+00	1	9.727526217	9.756031381
IFT140|9742	0.00E+00	1	2.264590923	2.266207835
IGFBP3|3486	0.00E+00	1	52.4266416	52.48001568
IGFBP4|3487	0.00E+00	1	3.036972873	3.037139147
IGFBP5|3488	0.00E+00	1	354.0349844	357.2289404
IKBKB|3551	0.00E+00	1	3.33486502	3.337595679
IL18|3606	0.00E+00	1	0.149993775	0.149248738
IL20RB|53833	0.00E+00	1	15.15092252	15.27580052
IL4R|3566	0.00E+00	1	3.653301525	3.655687352
ILF2|3608	0.00E+00	1	0.48062353	0.480592296
ILF3|3609	0.00E+00	1	0.787819404	0.78781163
IMMT|10989	0.00E+00	1	0.814024559	0.814004622
ING4|51147	0.00E+00	1	2.383685701	2.386899653
INSR|3643	0.00E+00	1	2.560100483	2.563311486
IPO4|79711	0.00E+00	1	0.557132887	0.557058997
IPPK|64768	0.00E+00	1	0.533190823	0.532826458
IQCH|64799	0.00E+00	1	4.12403853	4.206311881
IRF2BP2|359948	0.00E+00	1	1.989698354	1.989924591
IRF9|10379	0.00E+00	1	3.585567512	3.605907126
ISG20|3669	0.00E+00	1	7.333745549	7.409434897
ISL1|3670	0.00E+00	1	0.468664192	0.466465267
ITFG3|83986	0.00E+00	1	2.158812552	2.15943372
ITGA10|8515	0.00E+00	1	20.10767554	20.87581057
ITGA2B|3674	0.00E+00	1	8.303741185	8.44545599
ITGA2|3673	0.00E+00	1	15.45831988	15.48954197
ITGA5|3678	0.00E+00	1	6.080648562	6.083119344
ITGAE|3682	0.00E+00	1	0.411606602	0.411130404
ITGB4|3691	0.00E+00	1	70.92784366	71.44928071
IVD|3712	0.00E+00	1	0.547111125	0.546979886
JAK3|3718	0.00E+00	1	11.09292712	11.24291009
KCNAB2|8514	0.00E+00	1	0.316775143	0.316448246
KCNF1|3754	0.00E+00	1	0.046036674	0.023801648
KDM1A|23028	0.00E+00	1	0.674563824	0.674527336
KDM6B|23135	0.00E+00	1	4.045194209	4.050910276
KDSR|2531	0.00E+00	1	1.676839658	1.677202398
KHNYN|23351	0.00E+00	1	2.125915778	2.126686459
KHSRP|8570	0.00E+00	1	0.618899988	0.618866992
KIAA0020|9933	0.00E+00	1	0.493430523	0.493285625
KIAA0141|9812	0.00E+00	1	1.971759623	1.972141204
KIAA0319L|79932	0.00E+00	1	1.879778511	1.880114263
KIAA0649|9858	0.00E+00	1	1.676512685	1.676830024
KIAA1199|57214	0.00E+00	1	87.66181094	91.45951654
KIAA1407|57577	0.00E+00	1	3.189265766	3.227646606
KIAA1467|57613	0.00E+00	1	1.898399547	1.900273341
KIAA1543|57662	0.00E+00	1	7.192225151	7.359266874
KIAA1751|85452	0.00E+00	1	5.26181493	5.759174616
KIF13B|23303	0.00E+00	1	2.51906886	2.524084355
KIF1C|10749	0.00E+00	1	0.519480416	0.51942548
KIF23|9493	0.00E+00	1	0.563234884	0.563149485
KLF10|7071	0.00E+00	1	2.142051625	2.142676907
KLF11|8462	0.00E+00	1	1.79364146	1.794516566
KLF13|51621	0.00E+00	1	1.864055845	1.864356063
KLF5|688	0.00E+00	1	2.394570617	2.394896537
KLF9|687	0.00E+00	1	3.100134702	3.101222869
KLHL24|54800	0.00E+00	1	4.435515003	4.445605234
KPNA2|3838	0.00E+00	1	0.413331545	0.413304186
KTN1|3895	0.00E+00	1	0.559093466	0.559072467
LAMA5|3911	0.00E+00	1	3.463138273	3.463313273
LAMB1|3912	0.00E+00	1	2.001658139	2.001740197
LAMB2L|22973	0.00E+00	1	19.72739262	22.32176516
LAMB2|3913	0.00E+00	1	3.770301095	3.771774163
LAMP1|3916	0.00E+00	1	0.649896819	0.649871431
LANCL2|55915	0.00E+00	1	0.322037993	0.321453787
LAPTM4B|55353	0.00E+00	1	0.667982616	0.667963235
LARP6|55323	0.00E+00	1	3.033765483	3.0401845
LAS1L|81887	0.00E+00	1	0.566202424	0.566120423
LASP1|3927	0.00E+00	1	0.530960398	0.530934096
LEO1|123169	0.00E+00	1	0.633148943	0.632992209
LGI4|163175	0.00E+00	1	15.45074928	20.95902288
LIF|3976	0.00E+00	1	5.534353786	5.539877972
LLPH|84298	0.00E+00	1	0.385802112	0.385562806
LMBR1L|55716	0.00E+00	1	1.978336487	1.980428565
LMNB2|84823	0.00E+00	1	0.627536031	0.627505939
LMO7|4008	0.00E+00	1	3.960590512	3.963026033
LOC100127888|100127888	0.00E+00	1	5.410882796	5.656416343
LOC100129034|100129034	0.00E+00	1	1.618886681	1.619237311
LOC100131551|100131551	0.00E+00	1	35.04229202	36.58586502
LOC100216545|100216545	0.00E+00	1	2.703966392	2.710805425
LOC143666|143666	0.00E+00	1	8.39476282	8.626093361
LOC202781|202781	0.00E+00	1	3.489937658	3.501680838
LOC220930|220930	0.00E+00	1	4.008639179	4.035490349
LOC285735|285735	0.00E+00	1	15.47510166	26.2807663
LOC388692|388692	0.00E+00	1	2.529732861	2.535458312
LOC441089|441089	0.00E+00	1	0.416229454	0.415102811
LOC645166|645166	0.00E+00	1	0.232226662	0.218620687
LOC646471|646471	0.00E+00	1	2.724126403	2.746304576
LOC728819|728819	0.00E+00	1	2.308982295	2.319275093
LOC90110|90110	0.00E+00	1	3.14404794	3.155943777
LOC90246|90246	0.00E+00	1	6.411004314	6.516555711
LOC90784|90784	0.00E+00	1	0.470600818	0.470250747
LOX|4015	0.00E+00	1	22.93150723	22.97224712
LRG1|116844	0.00E+00	1	54.58587058	58.56839782
LRP1|4035	0.00E+00	1	16.87159832	16.8876107
LRP5|4041	0.00E+00	1	1.992379074	1.992604882
LRRC23|10233	0.00E+00	1	3.174000746	3.19976089
LRRC59|55379	0.00E+00	1	0.433442273	0.43340668
LRRFIP2|9209	0.00E+00	1	0.722354574	0.722159289
LRRIQ1|84125	0.00E+00	1	2.245182047	2.259439302
LSG1|55341	0.00E+00	1	0.5284524	0.528345682
LSM14B|149986	0.00E+00	1	0.655287141	0.655173493
LSM1|27257	0.00E+00	1	0.500885849	0.500371307
LSM3|27258	0.00E+00	1	0.432379084	0.432179093
LTBP1|4052	0.00E+00	1	2.682177601	2.684396236
LTBP2|4053	0.00E+00	1	5.210856889	5.281706004
LTBP3|4054	0.00E+00	1	7.252262821	7.259275324
LTBP4|8425	0.00E+00	1	7.326721098	7.329925682
LTV1|84946	0.00E+00	1	0.47699147	0.476799306
LYPD1|116372	0.00E+00	1	0.10033184	0.088822598
LYSMD1|388695	0.00E+00	1	2.127116955	2.129766229
MACROD2|140733	0.00E+00	1	2.48233451	2.505501608
MAFB|9935	0.00E+00	1	5.027034599	5.083184007
MAFF|23764	0.00E+00	1	7.507151656	7.565066088
MAGEA3|4102	0.00E+00	1	0.522677442	0.522570171
MAGEA6|4105	0.00E+00	1	0.511330883	0.511245919
MAGOHB|55110	0.00E+00	1	0.374962575	0.374496415
MAGOH|4116	0.00E+00	1	0.447860988	0.447631575
MAN2A2|4122	0.00E+00	1	2.000820911	2.001893435
MAN2C1|4123	0.00E+00	1	2.380674413	2.382323278
MANBA|4126	0.00E+00	1	2.257778404	2.259997322
MAP2K6|5608	0.00E+00	1	0.294755723	0.293556185
MAP3K12|7786	0.00E+00	1	2.721226365	2.725608332
MAP7D3|79649	0.00E+00	1	0.474993547	0.474795959
MAPKAP1|79109	0.00E+00	1	0.676104951	0.676045293
MAPKAPK3|7867	0.00E+00	1	0.50162297	0.501486532
MARCH9|92979	0.00E+00	1	2.826998222	2.834134586
MAST1|22983	0.00E+00	1	3.609299421	3.636207501
MBD2|8932	0.00E+00	1	0.623947858	0.62379527
ME1|4199	0.00E+00	1	0.405662593	0.405508994
MEI1|150365	0.00E+00	1	2.151383928	2.155415964
METTL6|131965	0.00E+00	1	0.629238496	0.628831117
MFI2|4241	0.00E+00	1	6.131470158	6.165820315
MFN2|9927	0.00E+00	1	0.514419741	0.514365135
MFSD1|64747	0.00E+00	1	0.578208519	0.577816411
MGC12982|84793	0.00E+00	1	6.093513667	6.137222515
MGST1|4257	0.00E+00	1	0.490879436	0.490646938
MLXIPL|51085	0.00E+00	1	3.841629364	3.857601285
MMD|23531	0.00E+00	1	3.233295275	3.238805427
MOAP1|64112	0.00E+00	1	2.500420726	2.503161853
MORN1|79906	0.00E+00	1	2.41117184	2.421607312
MOSC1|64757	0.00E+00	1	0.430589444	0.430492361
MPHOSPH6|10200	0.00E+00	1	0.30847782	0.307843546
MPI|4351	0.00E+00	1	1.505174745	1.505513498
MPP2|4355	0.00E+00	1	0.597003384	0.596748123
MPV17L2|84769	0.00E+00	1	0.404560849	0.404160512
MREG|55686	0.00E+00	1	0.443445621	0.44196021
MRPL12|6182	0.00E+00	1	0.453854107	0.453787406
MRPL15|29088	0.00E+00	1	0.483032821	0.482929037
MRPL27|51264	0.00E+00	1	0.473640205	0.473480213
MRPL3|11222	0.00E+00	1	0.541514231	0.541459194
MRPL47|57129	0.00E+00	1	0.365320396	0.365095781
MRPL49|740	0.00E+00	1	0.567050463	0.56694186
MRPS14|63931	0.00E+00	1	0.660009851	0.659772728
MRPS17|51373	0.00E+00	1	0.491568608	0.491243571
MRPS18C|51023	0.00E+00	1	0.35858617	0.358078525
MRPS22|56945	0.00E+00	1	0.485849992	0.485645527
MRPS31|10240	0.00E+00	1	0.641881306	0.641453377
MRPS34|65993	0.00E+00	1	0.496303593	0.496252073
MRPS7|51081	0.00E+00	1	0.417876767	0.417753791
MRTO4|51154	0.00E+00	1	0.444805869	0.444705534
MSH5|4439	0.00E+00	1	3.379209306	3.381718518
MSN|4478	0.00E+00	1	0.631564399	0.631538858
MST1P9|11223	0.00E+00	1	6.210131085	6.431671396
MST1R|4486	0.00E+00	1	3.396384079	3.438414057
MT1F|4494	0.00E+00	1	4.709803309	4.843030003
MTA2|9219	0.00E+00	1	0.61667386	0.616629804
MTCH2|23788	0.00E+00	1	0.493533113	0.493470384
MTFMT|123263	0.00E+00	1	0.681857906	0.68150474
MTHFR|4524	0.00E+00	1	2.841940829	2.845634592
MTMR11|10903	0.00E+00	1	3.011468396	3.026498367
MTMR2|8898	0.00E+00	1	0.543704055	0.5435679
MTMR9L|339483	0.00E+00	1	3.03920023	3.057019232
MXD1|4084	0.00E+00	1	2.457416794	2.461505879
MYCBPAP|84073	0.00E+00	1	15.16861097	17.08121142
MYCBP|26292	0.00E+00	1	0.484979383	0.484771929
MYEOV2|150678	0.00E+00	1	0.422472936	0.422127496
MYLK4|340156	0.00E+00	1	4.710414625	5.027528442
NAA35|60560	0.00E+00	1	0.53987877	0.539606289
NACC1|112939	0.00E+00	1	0.73205786	0.73200744
NAE1|8883	0.00E+00	1	0.452157394	0.452047528
NARS|4677	0.00E+00	1	0.584711033	0.584661561
NAT10|55226	0.00E+00	1	0.625193873	0.625150938
NAV2|89797	0.00E+00	1	2.510634509	2.513503133
NCBP1|4686	0.00E+00	1	0.449256873	0.449141697
NCL|4691	0.00E+00	1	0.541892613	0.541885336
NCOA7|135112	0.00E+00	1	2.267030239	2.267532636
NCRNA00173|100287569	0.00E+00	1	13.19660093	13.54698424
NCRNA00188|125144	0.00E+00	1	3.008048141	3.008167707
NDC80|10403	0.00E+00	1	0.54050213	0.540297591
NDRG1|10397	0.00E+00	1	39.81084103	39.8275892
NDUFA12|55967	0.00E+00	1	0.489709121	0.489520572
NDUFA4L2|56901	0.00E+00	1	456.6257959	475.9876038
NDUFA6|4700	0.00E+00	1	0.546682915	0.546559739
NDUFA9|4704	0.00E+00	1	0.418087722	0.417953253
NDUFAF4|29078	0.00E+00	1	0.374375442	0.373900676
NDUFB9|4715	0.00E+00	1	0.520936198	0.520883298
NDUFC2|4718	0.00E+00	1	0.453187318	0.453117279
NDUFS5|4725	0.00E+00	1	0.502828237	0.50278666
NEIL1|79661	0.00E+00	1	4.985613041	5.124983503
NEURL2|140825	0.00E+00	1	3.049011816	3.105789496
NFATC1|4772	0.00E+00	1	2.475718086	2.487850516
NFATC2IP|84901	0.00E+00	1	1.24843793	1.248540292
NFE2|4778	0.00E+00	1	10.24387202	10.33129279
NFIL3|4783	0.00E+00	1	2.080030445	2.081226943
NFKBIB|4793	0.00E+00	1	0.408669242	0.408347534
NGDN|25983	0.00E+00	1	0.517266021	0.51701987
NHLRC3|387921	0.00E+00	1	2.245755305	2.249919697
NICN1|84276	0.00E+00	1	2.486311842	2.490911631
NIPA2|81614	0.00E+00	1	0.518042794	0.517865507
NIPAL3|57185	0.00E+00	1	1.897254483	1.898430187
NKAIN4|128414	0.00E+00	1	18.79518315	19.44691021
NLRP6|171389	0.00E+00	1	10.43757065	13.86623331
NME1|4830	0.00E+00	1	0.415397364	0.415368731
NMT1|4836	0.00E+00	1	0.671464261	0.67143364
NOL10|79954	0.00E+00	1	0.427067628	0.426914038
NOL7|51406	0.00E+00	1	0.466753105	0.46662306
NOLC1|9221	0.00E+00	1	0.585278305	0.585263415
NOP16|51491	0.00E+00	1	0.463024117	0.462736466
NOP58|51602	0.00E+00	1	0.453449402	0.453406097
NOTCH3|4854	0.00E+00	1	6.168404558	6.178965099
NOTUM|147111	0.00E+00	1	18.07346243	18.51522094
NOXA1|10811	0.00E+00	1	12.6137355	13.64019601
NRBP2|340371	0.00E+00	1	2.296802715	2.298202395
NSDHL|50814	0.00E+00	1	0.487270179	0.486970256
NT5E|4907	0.00E+00	1	8.810469645	8.848932193
NT5M|56953	0.00E+00	1	4.455977809	4.487401572
NTN4|59277	0.00E+00	1	4.679209779	4.840505172
NTSR1|4923	0.00E+00	1	6.462999569	6.762666501
NUP62CL|54830	0.00E+00	1	3.590575527	3.61895425
NUP88|4927	0.00E+00	1	0.577194188	0.577098781
NUP93|9688	0.00E+00	1	0.547530602	0.547458972
NXPH4|11247	0.00E+00	1	30.7709693	30.95188385
OCEL1|79629	0.00E+00	1	4.579017485	4.618795207
ODC1|4953	0.00E+00	1	0.177478468	0.177445831
OGFOD1|55239	0.00E+00	1	0.60082979	0.600717231
OIP5|11339	0.00E+00	1	0.567516518	0.567174446
OPLAH|26873	0.00E+00	1	2.022075782	2.023952124
OPRL1|4987	0.00E+00	1	5.096357461	5.292222244
ORAI3|93129	0.00E+00	1	9.787770227	9.891089826
ORC3L|23595	0.00E+00	1	0.634856003	0.634673521
OSBPL2|9885	0.00E+00	1	1.414143051	1.414523477
OSMR|9180	0.00E+00	1	8.042881933	8.047456545
OTUD1|220213	0.00E+00	1	8.799392601	8.839006462
OVGP1|5016	0.00E+00	1	18.66580042	19.90881651
P4HTM|54681	0.00E+00	1	3.204432408	3.207122681
PAK1IP1|55003	0.00E+00	1	0.421795517	0.421552459
PAN2|9924	0.00E+00	1	2.849489045	2.85125898
PAQR8|85315	0.00E+00	1	2.759201034	2.76671519
PARN|5073	0.00E+00	1	0.6762771	0.676126519
PARP14|54625	0.00E+00	1	2.610675309	2.612877194
PARP16|54956	0.00E+00	1	2.336384807	2.339924734
PARP1|142	0.00E+00	1	0.644852272	0.644837243
PARP9|83666	0.00E+00	1	3.627290183	3.644656829
PARVA|55742	0.00E+00	1	0.350533906	0.350108975
PCDH9|5101	0.00E+00	1	0.041326722	0.025884695
PCDHB15|56121	0.00E+00	1	6.03369728	6.35781368
PCK1|5105	0.00E+00	1	302.9038142	431.2685099
PCOLCE|5118	0.00E+00	1	3.176830668	3.177040742
PCYOX1L|78991	0.00E+00	1	1.997019468	1.999111948
PCYT2|5833	0.00E+00	1	0.370526651	0.369826742
PDCD2L|84306	0.00E+00	1	0.587241811	0.586760423
PDE4C|5143	0.00E+00	1	33.70880287	37.22863131
PDF|64146	0.00E+00	1	0.55694786	0.556587596
PDGFB|5155	0.00E+00	1	29.83888435	36.03922747
PDGFC|56034	0.00E+00	1	8.93210864	9.18271554
PDIA5|10954	0.00E+00	1	2.242077621	2.243278294
PDK1|5163	0.00E+00	1	4.340313766	4.34741688
PDSS1|23590	0.00E+00	1	0.319052964	0.318437895
PFN2|5217	0.00E+00	1	0.660416309	0.660367644
PGAM5|192111	0.00E+00	1	0.621545136	0.621425467
PGPEP1|54858	0.00E+00	1	6.222735424	6.233463779
PHB|5245	0.00E+00	1	0.403892067	0.403863731
PHC1|1911	0.00E+00	1	2.022779264	2.025017825
PHF10|55274	0.00E+00	1	2.475303215	2.475689254
PHF14|9678	0.00E+00	1	0.531945864	0.531756376
PHF21A|51317	0.00E+00	1	3.712331917	3.715205879
PHF2|5253	0.00E+00	1	1.677107917	1.677783954
PHLDA1|22822	0.00E+00	1	5.97632606	5.985161447
PHYHIP|9796	0.00E+00	1	6.259764173	6.32926831
PIAS4|51588	0.00E+00	1	0.73406568	0.733720916
PIGZ|80235	0.00E+00	1	7.387473425	7.774604092
PIM1|5292	0.00E+00	1	3.500941172	3.506883189
PISD|23761	0.00E+00	1	0.602635722	0.602395425
PITPNA|5306	0.00E+00	1	0.652150873	0.652049389
PITPNC1|26207	0.00E+00	1	6.313236701	6.323614203
PLA2G12A|81579	0.00E+00	1	1.560831481	1.561490645
PLAT|5327	0.00E+00	1	180.2487952	185.3717906
PLEKHA4|57664	0.00E+00	1	10.51728206	10.92893218
PLEKHA6|22874	0.00E+00	1	2.006068714	2.007445354
PLEKHB2|55041	0.00E+00	1	0.443841878	0.443656189
PLIN5|440503	0.00E+00	1	17.89576985	18.91783722
PLK3|1263	0.00E+00	1	2.083148353	2.090416326
PLRG1|5356	0.00E+00	1	0.503595011	0.503299033
PLXNA3|55558	0.00E+00	1	2.998764301	3.001832911
PLXNB1|5364	0.00E+00	1	2.637460952	2.639764188
PNCK|139728	0.00E+00	1	10.22962378	11.80681107
PNPO|55163	0.00E+00	1	0.580902587	0.580760535
POC1B|282809	0.00E+00	1	1.800309163	1.80180163
POLD3|10714	0.00E+00	1	1.679826277	1.68018381
POLDIP2|26073	0.00E+00	1	0.652428583	0.652392627
POLE3|54107	0.00E+00	1	0.60508496	0.605028801
POLI|11201	0.00E+00	1	2.845834479	2.852374443
POLR1C|9533	0.00E+00	1	0.591016385	0.590817347
POLR2C|5432	0.00E+00	1	0.582329805	0.582226645
POLR2F|5435	0.00E+00	1	0.394222962	0.394041465
POLR2K|5440	0.00E+00	1	0.543922182	0.543764975
POLR3C|10623	0.00E+00	1	0.414914308	0.414587585
POP1|10940	0.00E+00	1	0.313899054	0.313681689
POP4|10775	0.00E+00	1	0.409285139	0.408935591
POU6F1|5463	0.00E+00	1	3.0375837	3.0587866
PPARA|5465	0.00E+00	1	3.139550043	3.144817742
PPFIA4|8497	0.00E+00	1	35.6086935	36.13707123
PPHLN1|51535	0.00E+00	1	0.552332342	0.552230718
PPID|5481	0.00E+00	1	0.391088302	0.390835182
PPIH|10465	0.00E+00	1	0.467907943	0.467683181
PPIL1|51645	0.00E+00	1	0.645938134	0.645783042
PPP1R15B|84919	0.00E+00	1	1.568840452	1.56898679
PPP1R3B|79660	0.00E+00	1	5.59986454	5.624718211
PPP1R3E|90673	0.00E+00	1	4.166965866	4.190569098
PPP1R3G|648791	0.00E+00	1	39.77971102	45.5131401
PPP1R8|5511	0.00E+00	1	0.668227685	0.668105135
PPP2CB|5516	0.00E+00	1	0.755550622	0.75535197
PPP2R2B|5521	0.00E+00	1	0.021749097	0.020091273
PPP2R5B|5526	0.00E+00	1	2.440081745	2.446461689
PPP2R5D|5528	0.00E+00	1	0.655229867	0.655136691
PPPDE2|27351	0.00E+00	1	0.541640279	0.541196312
PRCD|768206	0.00E+00	1	23.3594702	24.3507589
PRDX1|5052	0.00E+00	1	0.368249608	0.368237529
PRELID2|153768	0.00E+00	1	3.490142055	3.504298688
PRIC285|85441	0.00E+00	1	2.212273155	2.214300503
PRICKLE2|166336	0.00E+00	1	14.66158358	17.76106875
PRKAA2|5563	0.00E+00	1	3.589072587	3.590656375
PRKAR1B|5575	0.00E+00	1	0.289804944	0.289073939
PRKCDBP|112464	0.00E+00	1	0.230883415	0.230108118
PRMT1|3276	0.00E+00	1	0.491540203	0.491495561
PRMT5|10419	0.00E+00	1	0.438484565	0.438427293
PROCA1|147011	0.00E+00	1	4.505717205	4.546114715
PROS1|5627	0.00E+00	1	4.939077163	4.944979783
PRPF19|27339	0.00E+00	1	0.486878193	0.4868413
PRPF31|26121	0.00E+00	1	0.526376989	0.52629381
PRPF38A|84950	0.00E+00	1	0.616999884	0.61692985
PRPF3|9129	0.00E+00	1	0.654410573	0.654240751
PRPF4|9128	0.00E+00	1	0.541066937	0.540969932
PRPS1|5631	0.00E+00	1	0.698694199	0.698639303
PRPSAP2|5636	0.00E+00	1	0.603888474	0.603620254
PRTN3|5657	0.00E+00	1	50.40981935	61.27162767
PSD2|84249	0.00E+00	1	9.877605826	10.75468647
PSMA1|5682	0.00E+00	1	0.636477713	0.636406653
PSMA3|5684	0.00E+00	1	0.380703601	0.380586956
PSMA4|5685	0.00E+00	1	0.43398198	0.433934809
PSMB1|5689	0.00E+00	1	0.515443838	0.515384317
PSMB2|5690	0.00E+00	1	0.453176241	0.453123462
PSMB3|5691	0.00E+00	1	0.44237193	0.442327295
PSMB5|5693	0.00E+00	1	0.635399435	0.635359689
PSMB6|5694	0.00E+00	1	0.38600434	0.385916901
PSMB7|5695	0.00E+00	1	0.515098933	0.515061156
PSMC2|5701	0.00E+00	1	0.35794496	0.357862273
PSMC4|5704	0.00E+00	1	0.337198786	0.33710996
PSMC5|5705	0.00E+00	1	0.473568061	0.473521857
PSMC6|5706	0.00E+00	1	0.483393366	0.483201641
PSMD11|5717	0.00E+00	1	0.369172748	0.369088848
PSMD12|5718	0.00E+00	1	0.36322679	0.363092092
PSMD13|5719	0.00E+00	1	0.462214923	0.462100911
PSMD14|10213	0.00E+00	1	0.390273999	0.390139146
PSMD1|5707	0.00E+00	1	0.31524649	0.315162596
PSMD2|5708	0.00E+00	1	0.380653087	0.380617026
PSMD3|5709	0.00E+00	1	0.464587505	0.464552988
PSMD7|5713	0.00E+00	1	0.486274909	0.486210786
PSME3|10197	0.00E+00	1	0.397856733	0.397818657
PTBP1|5725	0.00E+00	1	0.611695774	0.611681155
PTDSS1|9791	0.00E+00	1	0.687570957	0.687547451
PTGES2|80142	0.00E+00	1	0.518138653	0.518048703
PTGFR|5737	0.00E+00	1	13.92305561	17.21309642
PTGR2|145482	0.00E+00	1	2.713109269	2.717092904
PTGS1|5742	0.00E+00	1	14.21405754	14.25885258
PTP4A3|11156	0.00E+00	1	3.784817089	3.797320594
PTPLAD1|51495	0.00E+00	1	0.646368309	0.646308375
PTPN12|5782	0.00E+00	1	1.84311572	1.843407745
PTPRE|5791	0.00E+00	1	2.737275761	2.757205432
PTPRM|5797	0.00E+00	1	5.013366243	5.015105447
PTRF|284119	0.00E+00	1	0.444426265	0.444389537
PUF60|22827	0.00E+00	1	0.499756641	0.499713893
PWP1|11137	0.00E+00	1	0.550896517	0.550797222
PXN|5829	0.00E+00	1	0.543748334	0.543666789
R3HDM1|23518	0.00E+00	1	0.564148651	0.563959925
R3HDM2|22864	0.00E+00	1	2.45266376	2.454100648
RAB11FIP5|26056	0.00E+00	1	1.746804467	1.747320528
RAB26|25837	0.00E+00	1	4.057354404	4.06508321
RAB2B|84932	0.00E+00	1	1.58299992	1.584330469
RAB31|11031	0.00E+00	1	1.837204086	1.837294316
RAB35|11021	0.00E+00	1	0.513564592	0.513412639
RAB37|326624	0.00E+00	1	13.76282802	14.70015324
RAB3D|9545	0.00E+00	1	6.374538095	6.397213737
RAB5C|5878	0.00E+00	1	0.50261469	0.502554894
RAB8A|4218	0.00E+00	1	0.560570641	0.560440975
RABEPK|10244	0.00E+00	1	0.528836073	0.528662286
RAD51C|5889	0.00E+00	1	0.548325197	0.54798574
RAE1|8480	0.00E+00	1	0.495040469	0.494908929
RALGAPA2|57186	0.00E+00	1	9.183187737	9.213002756
RANBP1|5902	0.00E+00	1	0.488087219	0.488023992
RAP1B|5908	0.00E+00	1	0.442471189	0.442352772
RAP1GDS1|5910	0.00E+00	1	0.632183896	0.631978948
RAPGEF3|10411	0.00E+00	1	9.16750678	9.398646411
RAPGEF4|11069	0.00E+00	1	85.91496378	117.7962862
RARS|5917	0.00E+00	1	0.458835845	0.458784973
RASA4|10156	0.00E+00	1	6.036139155	6.056054501
RBM14|10432	0.00E+00	1	0.543871788	0.543799513
RBM19|9904	0.00E+00	1	0.725735262	0.725644971
RCC1|1104	0.00E+00	1	0.454270504	0.454215733
RERE|473	0.00E+00	1	2.184688579	2.185296272
REXO2|25996	0.00E+00	1	0.482444529	0.482298684
RGL3|57139	0.00E+00	1	3.410759732	3.421732026
RHEBL1|121268	0.00E+00	1	4.360032941	4.413956564
RHOU|58480	0.00E+00	1	1.892077238	1.893502342
RINT1|60561	0.00E+00	1	0.589114885	0.588930441
RNASE4|6038	0.00E+00	1	8.920848635	9.198707946
RNASEH1|246243	0.00E+00	1	0.454032407	0.453740905
RNF185|91445	0.00E+00	1	0.780971277	0.780794682
RNF20|56254	0.00E+00	1	0.587804372	0.58770056
RNF216L|441191	0.00E+00	1	0.547740109	0.547255015
RNF24|11237	0.00E+00	1	5.68172978	5.707229794
RNF40|9810	0.00E+00	1	0.615460651	0.615400371
RNPEPL1|57140	0.00E+00	1	2.215402712	2.217455438
RPA1|6117	0.00E+00	1	0.689052472	0.689016996
RPL26L1|51121	0.00E+00	1	0.443044821	0.442771119
RPL31|6160	0.00E+00	1	2.350370788	2.350424561
RPL37A|6168	0.00E+00	1	2.068505787	2.068551316
RPS10P7|376693	0.00E+00	1	4.566326798	4.6681492
RPS16|6217	0.00E+00	1	2.023881271	2.023917737
RRAD|6236	0.00E+00	1	0.087720875	0.080699496
RRP9|9136	0.00E+00	1	0.383405137	0.383186187
RRS1|23212	0.00E+00	1	0.477554331	0.47746137
RSPH3|83861	0.00E+00	1	2.519634302	2.536298692
RTN4|57142	0.00E+00	1	0.701679781	0.701658963
RUNX1|861	0.00E+00	1	2.493573862	2.496950046
RUNX2|860	0.00E+00	1	2.337233879	2.339446498
RUVBL2|10856	0.00E+00	1	0.553892549	0.553841637
RWDD2B|10069	0.00E+00	1	0.557806985	0.55730747
RYR1|6261	0.00E+00	1	4.520434435	4.608001697
S100A2|6273	0.00E+00	1	0.31930801	0.319205887
S100A9|6280	0.00E+00	1	150.5053898	258.9453438
S100PBP|64766	0.00E+00	1	1.576114696	1.576577072
S100P|6286	0.00E+00	1	24.60061339	25.49784128
SAFB2|9667	0.00E+00	1	0.546814195	0.546746912
SAFB|6294	0.00E+00	1	0.607788713	0.607747774
SAMD11|148398	0.00E+00	1	0.172518419	0.172286299
SAP18|10284	0.00E+00	1	0.582804173	0.582680336
SART3|9733	0.00E+00	1	0.651096075	0.651033839
SASH1|23328	0.00E+00	1	1.888200226	1.889769564
SAT1|6303	0.00E+00	1	17.9020434	17.95202645
SBDSP1|155370	0.00E+00	1	0.446426786	0.446042647
SBDS|51119	0.00E+00	1	0.652362309	0.652299804
SCAPER|49855	0.00E+00	1	2.414154935	2.41789574
SCARA5|286133	0.00E+00	1	3.087140648	3.088016695
SCG2|7857	0.00E+00	1	3.697453193	3.710704822
SCO1|6341	0.00E+00	1	0.498376822	0.498169722
SDAD1|55153	0.00E+00	1	0.608419023	0.608160232
SDC4|6385	0.00E+00	1	2.517781657	2.518791089
SDCBP|6386	0.00E+00	1	1.373177413	1.373281966
SDCCAG1|9147	0.00E+00	1	0.537937936	0.537809112
SDHB|6390	0.00E+00	1	0.511419444	0.511332084
SDK1|221935	0.00E+00	1	4.422817663	4.459112272
SEC11C|90701	0.00E+00	1	0.285510137	0.285021644
SEC22B|9554	0.00E+00	1	0.517828609	0.517676776
SEC23B|10483	0.00E+00	1	0.742386383	0.742281673
SEC31B|25956	0.00E+00	1	6.393607247	6.423649333
SEC61B|10952	0.00E+00	1	0.470099369	0.46992698
SECISBP2|79048	0.00E+00	1	1.403417354	1.403714858
SELT|51714	0.00E+00	1	0.571206813	0.571004739
SEMA3B|7869	0.00E+00	1	3.765044716	3.767175108
SEMA4B|10509	0.00E+00	1	10.13590603	10.14281123
SENP3|26168	0.00E+00	1	0.599659897	0.599559601
SENP7|57337	0.00E+00	1	2.135008872	2.139498126
SEPT3|55964	0.00E+00	1	8.526250674	8.857541722
SEPT7|989	0.00E+00	1	0.612424833	0.61234408
SEPT8|23176	0.00E+00	1	1.592837927	1.593062876
SERPINB1|1992	0.00E+00	1	6.738250319	6.742914001
SERPINB3|6317	0.00E+00	1	430.0090458	626.9587804
SERPINB4|6318	0.00E+00	1	661.7885858	42883.23159
SERPINF1|5176	0.00E+00	1	7.190686626	7.5358203
SETMAR|6419	0.00E+00	1	0.525552616	0.524770984
SF3A1|10291	0.00E+00	1	0.70567352	0.705645814
SF3A3|10946	0.00E+00	1	0.53344504	0.533401846
SF3B4|10262	0.00E+00	1	0.509077736	0.508982149
SFPQ|6421	0.00E+00	1	0.504096324	0.504077369
SFRS2|6427	0.00E+00	1	0.775267605	0.775256687
SFRS3|6428	0.00E+00	1	0.518402806	0.518378737
SGSH|6448	0.00E+00	1	2.681923543	2.683810955
SGSM1|129049	0.00E+00	1	6.495875468	7.242514855
SH3BP2|6452	0.00E+00	1	6.502856098	6.507624139
SH3RF3|344558	0.00E+00	1	2.519037389	2.521226022
SHMT2|6472	0.00E+00	1	2.89641439	2.896634699
SIAE|54414	0.00E+00	1	3.133059628	3.135183364
SILV|6490	0.00E+00	1	4.788922459	4.872532874
SKA1|220134	0.00E+00	1	0.495279283	0.494712604
SKA3|221150	0.00E+00	1	0.482566926	0.482213545
SKI|6497	0.00E+00	1	1.474703346	1.474868154
SLAMF8|56833	0.00E+00	1	8.86619878	9.592413328
SLC25A10|1468	0.00E+00	1	0.520810396	0.520696093
SLC25A12|8604	0.00E+00	1	0.614954077	0.61461612
SLC25A13|10165	0.00E+00	1	0.519392251	0.519325156
SLC25A22|79751	0.00E+00	1	0.451544444	0.451257542
SLC25A27|9481	0.00E+00	1	4.304085483	4.32094457
SLC25A39|51629	0.00E+00	1	0.508116491	0.508079506
SLC27A1|376497	0.00E+00	1	4.280935632	4.311736885
SLC2A11|66035	0.00E+00	1	1.861429113	1.865812545
SLC2A3|6515	0.00E+00	1	18.8168105	18.8363878
SLC35B1|10237	0.00E+00	1	0.422802537	0.422633155
SLC35F2|54733	0.00E+00	1	0.590376889	0.590231442
SLC37A3|84255	0.00E+00	1	1.772947578	1.774265062
SLC39A6|25800	0.00E+00	1	2.56127671	2.561402718
SLC4A1AP|22950	0.00E+00	1	0.652422763	0.652225071
SLC5A6|8884	0.00E+00	1	0.454404958	0.4542568
SLC6A16|28968	0.00E+00	1	9.202373839	10.45536541
SLCO4A1|28231	0.00E+00	1	4.695644637	4.696428346
SLPI|6590	0.00E+00	1	5.240404974	5.241622973
SMAGP|57228	0.00E+00	1	1.755347884	1.757318801
SMARCB1|6598	0.00E+00	1	0.568709726	0.568613577
SMARCD1|6602	0.00E+00	1	0.699330696	0.699282834
SMARCE1|6605	0.00E+00	1	0.658089794	0.658043732
SMOC1|64093	0.00E+00	1	4.099344531	4.099585238
SMYD5|10322	0.00E+00	1	0.74631467	0.746227007
SNF8|11267	0.00E+00	1	0.473421351	0.473332076
SNRNP27|11017	0.00E+00	1	0.750210645	0.750046104
SNRPD1|6632	0.00E+00	1	0.508982469	0.508897042
SNRPD3|6634	0.00E+00	1	0.428277669	0.428201642
SNW1|22938	0.00E+00	1	0.757744848	0.757689747
SNX2|6643	0.00E+00	1	0.522222482	0.522128863
SNX33|257364	0.00E+00	1	3.114896386	3.118552418
SNX7|51375	0.00E+00	1	0.547971682	0.547720697
SOCS3|9021	0.00E+00	1	3.556984879	3.562124434
SORD|6652	0.00E+00	1	0.49520761	0.495124096
SOX7|83595	0.00E+00	1	2.170880738	2.172631865
SPAG5|10615	0.00E+00	1	0.708675934	0.708641905
SPCS1|28972	0.00E+00	1	0.603548357	0.603475569
SPOP|8405	0.00E+00	1	0.694921686	0.694826031
SPRED2|200734	0.00E+00	1	3.787285664	3.792332684
SPRY1|10252	0.00E+00	1	5.728183252	5.818896181
SPRY2|10253	0.00E+00	1	3.518454144	3.53994634
SPRY4|81848	0.00E+00	1	25.25729345	29.73359146
SRP14|6727	0.00E+00	1	0.462431928	0.462379118
SRP54|6729	0.00E+00	1	0.707341297	0.707241453
SSH1|54434	0.00E+00	1	1.407043153	1.407253095
SSRP1|6749	0.00E+00	1	0.640925304	0.640908459
SSSCA1|10534	0.00E+00	1	0.337654419	0.337274711
STAMBP|10617	0.00E+00	1	0.741009635	0.740897658
STARD3NL|83930	0.00E+00	1	0.595317631	0.594955937
STC1|6781	0.00E+00	1	46.68555537	46.97894606
STC2|8614	0.00E+00	1	4.910082668	4.912158734
STIP1|10963	0.00E+00	1	0.418288065	0.418266269
STK33|65975	0.00E+00	1	0.463008727	0.459947652
STK35|140901	0.00E+00	1	2.042642654	2.043963216
STK38|11329	0.00E+00	1	0.622078267	0.621912345
STON1|11037	0.00E+00	1	4.6332537	4.673524177
STRAP|11171	0.00E+00	1	0.599348091	0.59930414
STRC|161497	0.00E+00	1	12.23811664	13.93623662
STT3A|3703	0.00E+00	1	0.668933546	0.668897383
SUCLG1|8802	0.00E+00	1	0.641543722	0.641488627
SULF1|23213	0.00E+00	1	13.38715957	14.13103551
SUPT4H1|6827	0.00E+00	1	0.550410284	0.550280782
SUPV3L1|6832	0.00E+00	1	0.572949658	0.572797439
SURF2|6835	0.00E+00	1	0.366029212	0.36567846
SUZ12P|440423	0.00E+00	1	2.336091637	2.340157031
SVIL|6840	0.00E+00	1	4.397803629	4.403288206
SYCE2|256126	0.00E+00	1	4.821792991	5.007338006
SYT17|51760	0.00E+00	1	6.658316586	6.966938213
SYTL3|94120	0.00E+00	1	6.464327454	7.127007073
SYTL4|94121	0.00E+00	1	4.163930101	4.176035312
TAF9|6880	0.00E+00	1	0.636763032	0.636702548
TANK|10010	0.00E+00	1	2.104952801	2.108386809
TATDN2|9797	0.00E+00	1	0.667112884	0.667009716
TBC1D8|11138	0.00E+00	1	2.584109654	2.585990152
TBX6|6911	0.00E+00	1	6.497370698	6.757272204
TC2N|123036	0.00E+00	1	4.054439056	4.061817983
TCAM1P|146771	0.00E+00	1	17.63038189	34.06373228
TCEB3|6924	0.00E+00	1	0.527427559	0.527327202
TCP1|6950	0.00E+00	1	0.468657168	0.468637267
TCTE3|6991	0.00E+00	1	2.955025091	2.969254665
TCTN1|79600	0.00E+00	1	1.809794499	1.812508352
TDG|6996	0.00E+00	1	0.567666045	0.567514702
TEAD4|7004	0.00E+00	1	0.659427982	0.659246279
TEX10|54881	0.00E+00	1	0.538613464	0.538407602
TEX261|113419	0.00E+00	1	0.51747134	0.517400037
TFCP2|7024	0.00E+00	1	0.594884491	0.594733535
TFG|10342	0.00E+00	1	0.746576984	0.746526357
TFIP11|24144	0.00E+00	1	0.469032984	0.468765363
TFPI|7035	0.00E+00	1	4.236984085	4.238153244
TGM2|7052	0.00E+00	1	3.693148355	3.693671141
TGOLN2|10618	0.00E+00	1	1.467247956	1.467313694
TGS1|96764	0.00E+00	1	0.574953494	0.574820193
TH1L|51497	0.00E+00	1	0.635740897	0.635706747
THBS3|7059	0.00E+00	1	2.779748521	2.79078415
THOC6|79228	0.00E+00	1	0.461289998	0.461046019
THSD4|79875	0.00E+00	1	19.72354956	19.84238072
TICAM2|353376	0.00E+00	1	11.02604882	12.19750089
TIFA|92610	0.00E+00	1	1.989096575	1.992272109
TIMM10|26519	0.00E+00	1	0.415775017	0.415379141
TIMM22|29928	0.00E+00	1	0.458740846	0.458449624
TIMM44|10469	0.00E+00	1	0.488314277	0.48816726
TLCD1|116238	0.00E+00	1	0.452566741	0.452247131
TLE2|7089	0.00E+00	1	12.08464321	12.16257282
TLE6|79816	0.00E+00	1	48.5811717	65.01046802
TM2D2|83877	0.00E+00	1	0.42375992	0.423330815
TM9SF4|9777	0.00E+00	1	1.597156851	1.597348172
TMCO1|54499	0.00E+00	1	0.556775339	0.556677599
TMCO3|55002	0.00E+00	1	1.703972224	1.704345164
TMEM107|84314	0.00E+00	1	3.10387302	3.110239344
TMEM111|55831	0.00E+00	1	0.433516118	0.433146886
TMEM116|89894	0.00E+00	1	2.514060553	2.523313823
TMEM135|65084	0.00E+00	1	1.649404219	1.650415499
TMEM14A|28978	0.00E+00	1	0.426392883	0.425843
TMEM178|130733	0.00E+00	1	39.32305851	66.55527608
TMEM199|147007	0.00E+00	1	0.365740974	0.365280435
TMEM205|374882	0.00E+00	1	2.942058796	2.943734381
TMEM231|79583	0.00E+00	1	1.84284259	1.845556007
TMEM38A|79041	0.00E+00	1	3.749164283	3.778667149
TMEM44|93109	0.00E+00	1	3.254736311	3.260289941
TMEM80|283232	0.00E+00	1	2.530460144	2.53673203
TMEM86A|144110	0.00E+00	1	3.853900832	3.938120322
TMEM91|641649	0.00E+00	1	15.23146277	15.50221892
TNC|3371	0.00E+00	1	25.17258472	25.2787476
TNFRSF10B|8795	0.00E+00	1	1.813173224	1.813419164
TNFRSF10C|8794	0.00E+00	1	5.29439076	5.478066179
TNFRSF10D|8793	0.00E+00	1	2.978414456	2.981386436
TNFRSF13C|115650	0.00E+00	1	5.291613478	5.567649584
TNFRSF18|8784	0.00E+00	1	7.973213472	8.448383395
TNFSF10|8743	0.00E+00	1	38.46319785	39.97858582
TNXB|7148	0.00E+00	1	14.19646362	14.57500613
TOMM22|56993	0.00E+00	1	0.432244218	0.432107846
TOX2|84969	0.00E+00	1	4.109531154	4.142185207
TP53INP2|58476	0.00E+00	1	2.564190068	2.567456102
TPBG|7162	0.00E+00	1	11.19318415	11.21137314
TPCN1|53373	0.00E+00	1	2.117114175	2.117484242
TPM3|7170	0.00E+00	1	0.47451251	0.47448592
TPP1|1200	0.00E+00	1	2.141757082	2.142307137
TPT1|7178	0.00E+00	1	2.391525933	2.391577563
TPX2|22974	0.00E+00	1	0.547715077	0.547685922
TRA2A|29896	0.00E+00	1	0.38120965	0.380954917
TRA2B|6434	0.00E+00	1	0.521102063	0.52105809
TREM1|54210	0.00E+00	1	104.1014312	6691.822977
TRIM4|89122	0.00E+00	1	2.322587817	2.325458924
TRIM56|81844	0.00E+00	1	2.073012553	2.074072476
TRIOBP|11078	0.00E+00	1	2.656850314	2.658401378
TRIP13|9319	0.00E+00	1	0.571238599	0.571200224
TRIP4|9325	0.00E+00	1	0.6134529	0.61298815
TRMT61A|115708	0.00E+00	1	0.588842077	0.588598173
TRPC1|7220	0.00E+00	1	2.293462448	2.299518346
TSFM|10102	0.00E+00	1	0.537728561	0.537586542
TSPAN19|144448	0.00E+00	1	39.26704462	43.92673916
TSPYL1|7259	0.00E+00	1	0.645206843	0.645123009
TSSC1|7260	0.00E+00	1	0.721980813	0.721792052
TSSK6|83983	0.00E+00	1	2.75501956	2.792434463
TTC19|54902	0.00E+00	1	1.270558526	1.270743083
TTC1|7265	0.00E+00	1	0.389402596	0.389248199
TTC27|55622	0.00E+00	1	0.415618078	0.415347403
TTC39A|22996	0.00E+00	1	2.5446028	2.562103836
TTLL3|26140	0.00E+00	1	5.539072668	5.564923725
TUBB6|84617	0.00E+00	1	0.546673709	0.5466174
TUBG2|27175	0.00E+00	1	2.996009759	2.999757956
TXNIP|10628	0.00E+00	1	13.41635435	13.42112272
TXNL1|9352	0.00E+00	1	0.504126712	0.503953814
TXNRD1|7296	0.00E+00	1	0.251920392	0.251894718
TXN|7295	0.00E+00	1	0.413861308	0.413809633
TYMS|7298	0.00E+00	1	0.653995911	0.653953852
U2AF2|11338	0.00E+00	1	0.518738496	0.518706019
UBAC1|10422	0.00E+00	1	0.624103701	0.624015572
UBE2D4|51619	0.00E+00	1	0.430604857	0.429684934
UBE2H|7328	0.00E+00	1	2.108526122	2.109153059
UBE2L3|7332	0.00E+00	1	0.532927681	0.532845067
UBE2N|7334	0.00E+00	1	0.572331355	0.572234753
UBE2R2|54926	0.00E+00	1	1.451717421	1.451894333
UBTF|7343	0.00E+00	1	0.666876329	0.666838307
UCHL3|7347	0.00E+00	1	0.360444339	0.360167979
UFD1L|7353	0.00E+00	1	0.596233308	0.596113394
UMPS|7372	0.00E+00	1	0.455602417	0.455423555
UNC5CL|222643	0.00E+00	1	11.77985959	14.34544336
UROS|7390	0.00E+00	1	0.426628504	0.426073641
USP14|9097	0.00E+00	1	0.506567262	0.50648473
USP39|10713	0.00E+00	1	0.596630049	0.596539974
USP5|8078	0.00E+00	1	0.511453523	0.511383372
USP7|7874	0.00E+00	1	0.618950443	0.618892463
UTP3|57050	0.00E+00	1	0.598890235	0.598689267
UTP6|55813	0.00E+00	1	0.518102196	0.518018999
VAMP2|6844	0.00E+00	1	2.348031224	2.349905493
VAMP4|8674	0.00E+00	1	2.713826021	2.719655015
VASH1|22846	0.00E+00	1	2.705302356	2.708608134
VCP|7415	0.00E+00	1	0.446267605	0.446242717
VDAC3|7419	0.00E+00	1	0.585703801	0.585623318
VEGFA|7422	0.00E+00	1	9.595500573	9.604591133
VHL|7428	0.00E+00	1	1.810922084	1.811279275
VIPR1|7433	0.00E+00	1	0.063693426	0.059862294
VLDLR|7436	0.00E+00	1	17.19369465	17.99130465
VPS24|51652	0.00E+00	1	0.524042252	0.523926878
VPS25|84313	0.00E+00	1	0.659719847	0.659643609
VPS33A|65082	0.00E+00	1	0.502584438	0.502312989
VPS39|23339	0.00E+00	1	1.323767485	1.323922988
WBP11|51729	0.00E+00	1	0.717627016	0.717577852
WDR46|9277	0.00E+00	1	0.551091443	0.550978592
WDR60|55112	0.00E+00	1	4.976510145	4.981979126
WDR61|80349	0.00E+00	1	0.533981172	0.533814062
WDR77|79084	0.00E+00	1	0.352291165	0.352196457
WFDC3|140686	0.00E+00	1	89.03802941	107.279824
WWC3|55841	0.00E+00	1	1.964870355	1.965492951
XBP1|7494	0.00E+00	1	1.695849217	1.696087266
XPO6|23214	0.00E+00	1	0.625098439	0.625053434
XRCC5|7520	0.00E+00	1	0.625362931	0.625348003
XRCC6|2547	0.00E+00	1	0.487399501	0.487380352
YARS2|51067	0.00E+00	1	0.479560171	0.479280892
YKT6|10652	0.00E+00	1	0.492005679	0.491925473
YPEL1|29799	0.00E+00	1	3.077848376	3.126592138
YPEL3|83719	0.00E+00	1	5.698638379	5.790915935
YWHAB|7529	0.00E+00	1	0.496385384	0.496355204
YWHAE|7531	0.00E+00	1	0.681877737	0.681866939
YWHAH|7533	0.00E+00	1	0.652598946	0.652530135
YWHAQ|10971	0.00E+00	1	0.465402518	0.465379711
YWHAZ|7534	0.00E+00	1	0.510795741	0.510785333
ZBTB25|7597	0.00E+00	1	2.91549952	2.921525296
ZC3H11A|9877	0.00E+00	1	1.967754933	1.967929176
ZC3H6|376940	0.00E+00	1	8.906130974	8.988469032
ZDHHC3|51304	0.00E+00	1	0.680255101	0.680151865
ZFAND3|60685	0.00E+00	1	1.547322765	1.547844899
ZFP62|643836	0.00E+00	1	1.926459453	1.927387646
ZFP90|146198	0.00E+00	1	2.652415308	2.658839453
ZMAT2|153527	0.00E+00	1	0.527399665	0.527317957
ZMIZ1|57178	0.00E+00	1	2.082665824	2.083019554
ZNF259|8882	0.00E+00	1	0.554988916	0.55481585
ZNF326|284695	0.00E+00	1	0.300730695	0.300540874
ZNF333|84449	0.00E+00	1	2.160046565	2.170596809
ZNF337|26152	0.00E+00	1	1.828834813	1.83055759
ZNF34|80778	0.00E+00	1	2.13556337	2.144919964
ZNF395|55893	0.00E+00	1	6.374209591	6.385144248
ZNF446|55663	0.00E+00	1	2.511323042	2.525773323
ZNF449|203523	0.00E+00	1	2.505645639	2.512302625
ZNF480|147657	0.00E+00	1	0.269622099	0.268996828
ZNF517|340385	0.00E+00	1	2.48595611	2.496070269
ZNF524|147807	0.00E+00	1	2.882224715	2.898945219
ZNF761|388561	0.00E+00	1	0.540223137	0.539333895
ZNF768|79724	0.00E+00	1	1.714521292	1.71505904
ZNF785|146540	0.00E+00	1	2.251146564	2.254359672
ZNF862|643641	0.00E+00	1	5.249876337	5.312295698
ZNHIT6|54680	0.00E+00	1	0.497474148	0.497284781
ZSCAN5A|79149	0.00E+00	1	0.336274807	0.334276591
ZSWIM4|65249	0.00E+00	1	3.580149806	3.590942785
ZW10|9183	0.00E+00	1	0.474784138	0.474370652
ABCC3|8714	1.11E-16	1	4.839943569	4.844842374
ATAD3A|55210	1.11E-16	1	0.398377994	0.398291533
ATP6V1B2|526	1.11E-16	1	0.512303769	0.512157472
C14orf45|80127	1.11E-16	1	2.683351701	2.719519455
CLEC2B|9976	1.11E-16	1	8.919228892	8.963788763
CLP1|10978	1.11E-16	1	0.64084213	0.640514341
CSE1L|1434	1.11E-16	1	0.482695556	0.48267449
DES|1674	1.11E-16	1	3.535770832	3.551218668
DNASE1L1|1774	1.11E-16	1	2.954749789	2.958579584
FOXK1|221937	1.11E-16	1	2.283127686	2.283567301
FRMD4B|23150	1.11E-16	1	8.864213002	9.17497421
G3BP1|10146	1.11E-16	1	0.483411699	0.483369631
GRN|2896	1.11E-16	1	2.571238052	2.571414806
HIF1A|3091	1.11E-16	1	1.903787095	1.903926264
IMP4|92856	1.11E-16	1	0.687544856	0.68735585
MAPK8IP1|9479	1.11E-16	1	0.52880757	0.528455637
MATR3|9782	1.11E-16	1	0.653330192	0.65331384
ME2|4200	1.11E-16	1	0.548268505	0.548023296
MPHOSPH10|10199	1.11E-16	1	0.507337807	0.507242113
NAPA|8775	1.11E-16	1	0.40417507	0.40398231
NBR2|10230	1.11E-16	1	2.488334116	2.497005113
NDST2|8509	1.11E-16	1	1.822349165	1.824085738
NIPA1|123606	1.11E-16	1	2.316284063	2.317714193
PADI3|51702	1.11E-16	1	6.336228557	6.410445699
PLEKHA8|84725	1.11E-16	1	0.538485479	0.537204541
RCL1|10171	1.11E-16	1	0.617612324	0.617358983
RNF157|114804	1.11E-16	1	2.051982669	2.057654027
RPS21|6227	1.11E-16	1	1.520744291	1.520760917
RWDD2A|112611	1.11E-16	1	2.071491281	2.07949324
SSBP1|6742	1.11E-16	1	0.368754902	0.36865149
TRIB1|10221	1.11E-16	1	3.149627039	3.153002507
ZCCHC17|51538	1.11E-16	1	0.532462036	0.532303909
ZNF514|84874	1.11E-16	1	2.406651225	2.412233284
AHSA2|130872	2.22E-16	1	3.20895853	3.209943348
C12orf5|57103	2.22E-16	1	0.297154667	0.296583338
CITED2|10370	2.22E-16	1	3.344235204	3.346274858
CMTM8|152189	2.22E-16	1	5.626999317	5.749641382
CTSO|1519	2.22E-16	1	4.526308485	4.682203219
DISC1|27185	2.22E-16	1	2.473329796	2.492484655
FAM119B|25895	2.22E-16	1	2.936667847	2.948695336
HDAC6|10013	2.22E-16	1	2.130884102	2.132344544
HSPB8|26353	2.22E-16	1	0.168794112	0.168228354
KIAA1967|57805	2.22E-16	1	0.708939809	0.708897064
NEDD9|4739	2.22E-16	1	0.141444411	0.135010529
NRTN|4902	2.22E-16	1	4.879026933	5.093385077
PHF5A|84844	2.22E-16	1	0.656200813	0.656075946
RHEB|6009	2.22E-16	1	0.602206077	0.602070747
RPF1|80135	2.22E-16	1	0.489965637	0.489832397
SEPT10|151011	2.22E-16	1	1.490971481	1.491166644
SLC38A6|145389	2.22E-16	1	0.467648755	0.466192004
TM2D1|83941	2.22E-16	1	1.745455318	1.747694027
TRAF5|7188	2.22E-16	1	2.136172409	2.137529892
TRAPPC3|27095	2.22E-16	1	0.655026645	0.654918376
TSR1|55720	2.22E-16	1	0.557304373	0.557260881
ZNF75D|7626	2.22E-16	1	1.475225907	1.476424353
DNAJC18|202052	3.33E-16	1	1.585457792	1.586441555
EIF2C4|192670	3.33E-16	1	2.054952691	2.05905253
FLJ43663|378805	3.33E-16	1	2.411805346	2.418056859
GNL2|29889	3.33E-16	1	0.546277899	0.546210883
GTPBP4|23560	3.33E-16	1	0.506043686	0.505980445
HES7|84667	3.33E-16	1	5.304662158	5.360119066
IER3|8870	3.33E-16	1	4.904826649	4.907503701
IL1RAP|3556	3.33E-16	1	4.094062353	4.109305858
ITSN1|6453	3.33E-16	1	0.540427281	0.540201876
MED27|9442	3.33E-16	1	0.494576572	0.494044698
MRPL51|51258	3.33E-16	1	0.499090407	0.499006089
OXCT1|5019	3.33E-16	1	0.435900754	0.43585109
PLEKHH3|79990	3.33E-16	1	2.146765029	2.147691759
PSMA6|5687	3.33E-16	1	0.543943769	0.543876528
SEZ6L2|26470	3.33E-16	1	2.987653673	2.989492583
TACO1|51204	3.33E-16	1	0.576940172	0.576733388
TRAPPC9|83696	3.33E-16	1	2.297818977	2.300184765
ULK2|9706	3.33E-16	1	2.085582366	2.088439735
VEGFC|7424	3.33E-16	1	2.913305619	2.927708183
ARPC4|10093	4.44E-16	1	0.481182554	0.481095596
BCORL1|63035	4.44E-16	1	1.979760181	1.981494046
C1orf144|26099	4.44E-16	1	0.752175413	0.752145678
C3orf31|132001	4.44E-16	1	0.535470189	0.534801933
C6orf154|221424	4.44E-16	1	10.44296536	11.10630332
ECHS1|1892	4.44E-16	1	0.413543551	0.413424962
LETMD1|25875	4.44E-16	1	4.664584406	4.66602264
PEF1|553115	4.44E-16	1	0.54491835	0.544752233
SQLE|6713	4.44E-16	1	0.450851681	0.450726276
TXNRD2|10587	4.44E-16	1	0.460435146	0.460269099
C1QL4|338761	5.55E-16	1	4.360368953	4.397596882
DHX57|90957	5.55E-16	1	0.589293937	0.589100306
EPS8L3|79574	5.55E-16	1	16.64898963	17.2725229
FZD4|8322	5.55E-16	1	6.018355452	6.028449934
LOC389333|389333	5.55E-16	1	2.510103098	2.517569065
NDUFB10|4716	5.55E-16	1	0.431423278	0.431316137
PNO1|56902	5.55E-16	1	0.435418914	0.435282017
PPP2CA|5515	5.55E-16	1	0.554070296	0.554033388
SEPX1|51734	5.55E-16	1	0.518783762	0.518269846
TRAPPC6A|79090	5.55E-16	1	2.978878543	2.987416609
TUBA1B|10376	5.55E-16	1	0.47771381	0.477710716
BCAS2|10286	6.66E-16	1	0.407352833	0.407148441
DNMT3B|1789	6.66E-16	1	0.488762908	0.488238583
EPS15L1|58513	6.66E-16	1	0.741796532	0.741601881
FOXL1|2300	6.66E-16	1	5.274124871	5.288754117
MAT2B|27430	6.66E-16	1	0.690301403	0.690234081
MED31|51003	6.66E-16	1	0.512323742	0.511156031
NR1D1|9572	6.66E-16	1	2.822868013	2.826052514
OSBP2|23762	6.66E-16	1	2.958792532	2.961242154
PCMTD1|115294	6.66E-16	1	1.904016758	1.905149626
PDCD5|9141	6.66E-16	1	0.436265683	0.436151628
SHC4|399694	6.66E-16	1	9.2863291	9.812984413
SHCBP1|79801	6.66E-16	1	0.535922857	0.535759299
TARDBP|23435	6.66E-16	1	0.655068523	0.655043078
CDC25A|993	7.77E-16	1	0.496693864	0.496518675
FBXL8|55336	7.77E-16	1	3.314084426	3.345632452
RPL26|6154	7.77E-16	1	1.986635619	1.986674161
TP53BP2|7159	7.77E-16	1	0.633377093	0.63325693
TRIM36|55521	7.77E-16	1	0.531507917	0.529487364
BACE1|23621	8.88E-16	1	1.51232041	1.512554646
C5orf39|389289	8.88E-16	1	2.20190911	2.214241389
CAPRIN1|4076	8.88E-16	1	0.55992039	0.559903404
CHCHD4|131474	8.88E-16	1	0.712794594	0.712611561
ID3|3399	8.88E-16	1	0.245226473	0.245138079
PDCD11|22984	8.88E-16	1	0.592765902	0.592723833
FAM96A|84191	9.99E-16	1	0.68333367	0.683218639
KNTC1|9735	9.99E-16	1	2.488407224	2.488922991
NCLN|56926	9.99E-16	1	0.524655377	0.524596639
PHKA1|5255	9.99E-16	1	2.063649336	2.064414596
SDHAF2|54949	9.99E-16	1	0.658551907	0.658346962
CCDC52|152185	1.11E-15	1	2.323023904	2.325317567
CCDC56|28958	1.11E-15	1	0.602956013	0.602798442
CDCA8|55143	1.11E-15	1	0.662146739	0.662060608
ECE1|1889	1.11E-15	1	1.543072641	1.543169644
HNRNPH1|3187	1.11E-15	1	0.634578496	0.634564564
MAP4K4|9448	1.11E-15	1	0.522755037	0.522661219
MCM6|4175	1.11E-15	1	0.709608256	0.709565811
PLAA|9373	1.11E-15	1	0.725621242	0.725537835
RNF213|57674	1.11E-15	1	2.639503749	2.6398182
C1orf63|57035	1.22E-15	1	1.537886268	1.538465334
FLJ45244|400242	1.22E-15	1	11.24097661	12.75039994
KIAA1984|84960	1.22E-15	1	48.42345338	99.32703805
LOC100130557|100130557	1.22E-15	1	2.109729457	2.115194772
PDHA1|5160	1.22E-15	1	0.588192479	0.588169834
RAG1AP1|55974	1.22E-15	1	2.53173833	2.533034986
RIBC2|26150	1.22E-15	1	3.544925224	3.675777513
RPL23AP82|284942	1.22E-15	1	0.555597267	0.554770492
SMURF1|57154	1.22E-15	1	0.773452638	0.773368563
STX1B|112755	1.22E-15	1	2.624929794	2.640966683
TOMM40|10452	1.22E-15	1	0.378853052	0.378786014
APOBEC3B|9582	1.33E-15	1	0.495282054	0.494887732
BCAN|63827	1.33E-15	1	10.98621682	11.88005679
METTL13|51603	1.33E-15	1	0.573530684	0.573435832
PELI1|57162	1.33E-15	1	1.716489562	1.718077122
SUGT1|10910	1.33E-15	1	0.440883565	0.440653306
ZNF250|58500	1.33E-15	1	2.116934304	2.122894349
C11orf9|745	1.44E-15	1	4.36351412	4.373106584
GOLGA8A|23015	1.44E-15	1	4.109850931	4.110675272
LOC147804|147804	1.44E-15	1	0.484113906	0.482911472
LRP10|26020	1.44E-15	1	2.606211844	2.607119382
POLR3H|171568	1.44E-15	1	0.522914797	0.52279633
RBM28|55131	1.44E-15	1	0.537350345	0.537208634
SFRS7|6432	1.44E-15	1	0.604644583	0.604602145
SSB|6741	1.44E-15	1	0.45311723	0.453046305
ARL8B|55207	1.55E-15	1	0.548154016	0.547994621
EIF2B3|8891	1.55E-15	1	0.488976285	0.488761257
RRP7A|27341	1.55E-15	1	0.410091599	0.409887195
CAPZA1|829	1.67E-15	1	0.609001185	0.608960326
ELAVL1|1994	1.67E-15	1	0.645179243	0.645122483
FAM167B|84734	1.67E-15	1	11.16966984	12.75691314
KIF21A|55605	1.67E-15	1	0.520235933	0.520150906
PSMC3|5702	1.67E-15	1	0.461996642	0.461943514
TTC7B|145567	1.67E-15	1	1.381512429	1.382168018
IFITM2|10581	1.78E-15	1	2.943743096	2.944151648
KAT2B|8850	1.78E-15	1	1.750852756	1.754803527
SDR39U1|56948	1.78E-15	1	1.633810287	1.63433901
SLC25A19|60386	1.78E-15	1	0.741522848	0.741369917
TIPIN|54962	1.78E-15	1	0.49285831	0.492369758
CASC4|113201	1.89E-15	1	1.295217298	1.295393147
DNM1L|10059	1.89E-15	1	0.638784342	0.638719569
FGFR1OP|11116	1.89E-15	1	0.501151157	0.500391338
FSTL4|23105	1.89E-15	1	4.301946199	4.30379518
NBPF16|728936	1.89E-15	1	1.899424748	1.900464935
NDUFA8|4702	1.89E-15	1	0.489084067	0.488980998
PER3|8863	1.89E-15	1	4.561303057	4.614540812
RUVBL1|8607	1.89E-15	1	0.707043321	0.706996086
TRAPPC2L|51693	1.89E-15	1	0.495888739	0.495279618
GPR3|2827	2.00E-15	1	6.064443155	6.213887771
TRPV2|51393	2.00E-15	1	5.510382582	5.590073074
MARK4|57787	2.11E-15	1	1.903396047	1.905028524
MID1|4281	2.11E-15	1	0.529022832	0.528915428
CDT1|81620	2.22E-15	1	3.341984957	3.342687148
RGS11|8786	2.22E-15	1	11.83182605	13.03177795
TNNT1|7138	2.22E-15	1	6.195465415	6.21328209
CCR7|1236	2.33E-15	1	55.96248149	67.09127058
HSPA14|51182	2.33E-15	1	0.56044464	0.560296909
KCTD10|83892	2.33E-15	1	0.676078842	0.675936901
NCRNA00219|114915	2.44E-15	1	3.283925875	3.285798039
ATAD3B|83858	2.55E-15	1	0.324012944	0.323842326
C17orf90|339229	2.55E-15	1	1.681566588	1.682115802
NISCH|11188	2.55E-15	1	1.702983289	1.703323675
CHN1|1123	2.66E-15	1	0.505154659	0.503836727
DDAH1|23576	2.66E-15	1	0.398892336	0.39845313
DPM1|8813	2.66E-15	1	0.461170612	0.461016659
FSCN2|25794	2.66E-15	1	5.960373156	6.042589669
OTUB1|55611	2.66E-15	1	0.584196528	0.584113244
BOLA3|388962	2.78E-15	1	0.317800729	0.317579062
HPS3|84343	2.78E-15	1	3.778616483	3.780858733
POLDIP3|84271	2.78E-15	1	0.818889629	0.818849365
ABCF3|55324	2.89E-15	1	0.595280102	0.595136539
C6orf176|90632	2.89E-15	1	2.386707239	2.387128717
CDK5RAP3|80279	2.89E-15	1	2.72224644	2.722694686
LOXL2|4017	2.89E-15	1	6.181868395	6.183989457
CRAT|1384	3.00E-15	1	2.578955572	2.581170488
EIF2B1|1967	3.00E-15	1	0.601160619	0.601060871
RAB27A|5873	3.00E-15	1	3.186667282	3.193570812
TSPAN18|90139	3.00E-15	1	4.164311123	4.194940526
ZP1|22917	3.00E-15	1	22.84302298	30.15009029
MTERF|7978	3.11E-15	1	0.535864261	0.535314517
TMX2|51075	3.11E-15	1	0.484241253	0.484149092
SET|6418	3.22E-15	1	0.636422677	0.636414551
ZNF496|84838	3.22E-15	1	1.844883468	1.845708354
CCDC146|57639	3.33E-15	1	4.777266957	4.870132355
LOC100129387|100129387	3.33E-15	1	6.19145541	6.205018807
C10orf114|399726	3.44E-15	1	0.287352557	0.285640876
CELSR1|9620	3.44E-15	1	1.978869916	1.979326411
MOBKL2A|126308	3.44E-15	1	4.047498148	4.053680692
PIP4K2A|5305	3.55E-15	1	0.609319301	0.609061577
POLR3B|55703	3.55E-15	1	0.372152557	0.371766798
RPP40|10799	3.55E-15	1	0.297360351	0.296668022
WDR31|114987	3.55E-15	1	4.522890169	4.70700863
ATP5J2|9551	3.66E-15	1	0.413806103	0.413748456
ISOC1|51015	3.66E-15	1	0.590096747	0.58993883
HSPD1|3329	3.77E-15	1	0.519443189	0.519439544
TRIM52|84851	3.77E-15	1	2.024418546	2.026854037
RAN|5901	3.89E-15	1	0.54111305	0.541097903
C11orf58|10944	4.00E-15	1	0.603267117	0.603211704
BRP44L|51660	4.11E-15	1	0.508481282	0.507903352
IFITM1|8519	4.11E-15	1	4.563814798	4.564857229
C19orf25|148223	4.22E-15	1	0.400768225	0.400155155
SCML1|6322	4.22E-15	1	1.709895986	1.71044646
GEMIN5|25929	4.33E-15	1	0.510408611	0.510344171
LOC440944|440944	4.33E-15	1	1.648374724	1.649267787
MCTP1|79772	4.33E-15	1	2.317452295	2.327073755
PGRMC1|10857	4.33E-15	1	0.552288643	0.552244597
GCLM|2730	4.44E-15	1	0.297289714	0.29708327
L3MBTL|26013	4.44E-15	1	1.671892816	1.67505028
SNRPB2|6629	4.44E-15	1	0.444468156	0.444260269
COX16|51241	4.55E-15	1	0.515586693	0.515319196
DCTPP1|79077	4.66E-15	1	0.478792524	0.478685539
ITGB1BP1|9270	4.66E-15	1	0.561723827	0.561615876
MAPRE2|10982	4.66E-15	1	0.529005402	0.52865375
C17orf97|400566	4.77E-15	1	0.562262525	0.560422513
STON2|85439	4.77E-15	1	0.326724703	0.325331003
KIAA1191|57179	4.88E-15	1	1.444378844	1.444511128
FLJ37453|729614	5.00E-15	1	2.841698041	2.859931408
MYOCD|93649	5.00E-15	1	0.028276875	0.026716586
USP48|84196	5.00E-15	1	0.693672349	0.693604827
GGT7|2686	5.33E-15	1	2.918149154	2.932629409
WDR86|349136	5.33E-15	1	46.07441623	58.595548
INPP5A|3632	5.44E-15	1	0.354902818	0.354205809
KRT80|144501	5.77E-15	1	0.222534829	0.222367052
TIMM50|92609	5.88E-15	1	0.477758202	0.477647997
ACO1|48	6.00E-15	1	0.715813798	0.715707707
GNB2L1|10399	6.00E-15	1	1.777176108	1.777186494
EPDR1|54749	6.22E-15	1	0.435575358	0.433998692
PRR22|163154	6.22E-15	1	0.113296146	0.108814096
SCNN1A|6337	6.22E-15	1	4.012394946	4.039677112
TCP11L2|255394	6.22E-15	1	5.790009637	5.898368391
C1orf38|9473	6.33E-15	1	4.18123566	4.249613033
MMP19|4327	6.33E-15	1	2.806514287	2.825808335
GATSL3|652968	6.55E-15	1	5.021492651	5.28876324
ZMYND8|23613	6.55E-15	1	1.94943618	1.950157998
ZNF358|140467	6.55E-15	1	2.261652898	2.262975719
C19orf36|113177	6.77E-15	1	9.390571117	10.06648741
CEP250|11190	6.99E-15	1	1.482292924	1.482461684
GDAP1|54332	6.99E-15	1	0.287933038	0.287610033
HOXA11AS|221883	6.99E-15	1	3.070747644	3.081412623
NUTF2|10204	7.11E-15	1	0.534342977	0.534238714
MYO1C|4641	7.22E-15	1	0.64898721	0.648934009
GAL3ST4|79690	7.33E-15	1	8.555331599	9.762149179
WDR27|253769	7.33E-15	1	3.702035131	3.707372378
FN3K|64122	7.55E-15	1	2.4124625	2.419731926
SUN2|25777	7.55E-15	1	2.482182369	2.483022216
C12orf26|84190	7.66E-15	1	0.478109802	0.474855784
PNMA2|10687	7.66E-15	1	8.263330608	10.1889324
CCDC84|338657	7.77E-15	1	0.492373968	0.491474414
SETD5|55209	7.77E-15	1	1.437450093	1.437542267
NOSIP|51070	7.88E-15	1	0.51116898	0.510978966
GOSR2|9570	8.10E-15	1	0.587799961	0.587661977
C6orf72|116254	8.33E-15	1	1.59766213	1.598610335
TRMT6|51605	8.44E-15	1	0.526060078	0.525702826
TMEM93|83460	8.77E-15	1	0.587090407	0.586834653
TXNDC16|57544	8.77E-15	1	1.94191806	1.94512966
TTC4|7268	9.10E-15	1	0.610077938	0.609897925
ZNF195|7748	9.10E-15	1	0.627625656	0.627220483
NCOA5|57727	9.21E-15	1	0.55966767	0.559534195
SLC22A23|63027	9.33E-15	1	3.127299488	3.135182675
ZC3H18|124245	9.44E-15	1	0.673898794	0.673831308
SGTA|6449	9.66E-15	1	0.624542129	0.624471766
TACC1|6867	9.66E-15	1	0.500918774	0.500696724
PES1|23481	9.77E-15	1	0.48928978	0.489242097
PPP5C|5536	9.77E-15	1	0.63903916	0.638970205
HPCA|3208	9.99E-15	1	8.274939974	9.571021439
HCG27|253018	1.02E-14	1	3.913917935	4.092086013
KCNJ11|3767	1.02E-14	1	11.23653539	11.68077984
HEXB|3074	1.04E-14	1	1.786911627	1.787137361
ADRM1|11047	1.05E-14	1	0.353069005	0.353015818
C18orf10|25941	1.07E-14	1	0.538213626	0.538090951
THOC1|9984	1.08E-14	1	0.660819452	0.660655726
MST1|4485	1.10E-14	1	5.806481574	6.177524534
ELK3|2004	1.14E-14	1	1.695370255	1.69710178
FBXO44|93611	1.15E-14	1	2.502778053	2.507346155
MRPL35|51318	1.15E-14	1	0.538486324	0.538352957
HSD17B10|3028	1.17E-14	1	0.455856883	0.455767578
SH2D4A|63898	1.18E-14	1	0.629284051	0.629103534
CHCHD3|54927	1.20E-14	1	0.637600166	0.637517159
C11orf54|28970	1.25E-14	1	2.229817775	2.231608787
RNF215|200312	1.25E-14	1	2.202182549	2.206853077
KLHL3|26249	1.27E-14	1	2.491824397	2.504948929
CD82|3732	1.28E-14	1	0.117329119	0.116403713
MYL12B|103910	1.29E-14	1	0.551328966	0.55125605
DDX39|10212	1.33E-14	1	0.558753481	0.55870477
PIP5KL1|138429	1.37E-14	1	4.837447716	5.026379615
UGGT2|55757	1.37E-14	1	1.833305414	1.8337553
FST|10468	1.38E-14	1	3.045890488	3.069364636
RPS6KC1|26750	1.38E-14	1	0.621882297	0.621570285
ACTA2|59	1.39E-14	1	6.665889041	7.00142441
CECR4|100130717	1.39E-14	1	8.108879714	10.34082002
NUCB2|4925	1.39E-14	1	2.052182961	2.053348185
HADHB|3032	1.40E-14	1	0.818769016	0.818720966
TAF15|8148	1.40E-14	1	0.572987419	0.57296369
REEP2|51308	1.47E-14	1	5.510328928	5.582429726
NUDC|10726	1.49E-14	1	0.465824123	0.465766404
TNFAIP8L3|388121	1.49E-14	1	3.980043172	4.215479977
TBC1D3G|654341	1.51E-14	1	6.985740153	7.05168052
IGBP1|3476	1.52E-14	1	2.512083684	2.512958319
FIBCD1|84929	1.57E-14	1	15.18325912	15.40019223
REC8|9985	1.63E-14	1	9.71834489	10.81291748
ISCA1|81689	1.64E-14	1	0.663548853	0.663347093
DHRS12|79758	1.69E-14	1	2.768577213	2.805677167
WDYHV1|55093	1.70E-14	1	1.57188443	1.573377296
AP4S1|11154	1.73E-14	1	0.486370209	0.484242598
EVL|51466	1.74E-14	1	2.999108656	3.000919543
CDKN2B|1030	1.77E-14	1	2.098951142	2.100368388
PEBP1|5037	1.78E-14	1	0.609088963	0.609054275
KIAA0146|23514	1.80E-14	1	1.340590176	1.340802758
SYCE1L|100130958	1.81E-14	1	9.522035651	11.37196986
WDR73|84942	1.89E-14	1	0.554305358	0.553844294
CBX5|23468	1.90E-14	1	1.838026136	1.838091809
NIT1|4817	1.90E-14	1	1.559402782	1.560104671
DGKD|8527	1.92E-14	1	2.362604006	2.363068409
NEK10|152110	1.92E-14	1	0.066488848	0.047902809
VMAC|400673	1.92E-14	1	2.983298477	3.04391782
C12orf41|54934	1.99E-14	1	0.780372134	0.780244645
MCM10|55388	1.99E-14	1	0.519680621	0.519539559
LOC253039|253039	2.08E-14	1	1.546094442	1.546788687
TESK2|10420	2.08E-14	1	3.598500228	3.616315727
GSTM2|2946	2.09E-14	1	4.684305069	5.078618742
CHAC2|494143	2.10E-14	1	0.424254255	0.423908247
APTX|54840	2.14E-14	1	0.577206411	0.577005717
TGFB2|7042	2.18E-14	1	2.2552287	2.257242186
SFMBT1|51460	2.19E-14	1	0.537099712	0.536689932
PRDXDD1P|344405	2.22E-14	1	2.258497681	2.2676921
C17orf81|23587	2.24E-14	1	0.70716205	0.707036341
NECAP1|25977	2.25E-14	1	0.735018986	0.734760436
STS|412	2.25E-14	1	6.801881743	6.808192722
CEP55|55165	2.29E-14	1	0.553511148	0.553375039
CHMP1A|5119	2.29E-14	1	0.609840769	0.609710244
CRNKL1|51340	2.31E-14	1	0.594606647	0.594269945
ANKRA2|57763	2.34E-14	1	3.157259136	3.176706137
ALDH3A2|224	2.35E-14	1	0.577677507	0.577544476
SYNCRIP|10492	2.35E-14	1	0.506057593	0.506033307
CUL3|8452	2.38E-14	1	0.635861553	0.635790694
SOCS2|8835	2.48E-14	1	0.292103603	0.29104721
DNMT1|1786	2.53E-14	1	0.649037925	0.64901415
RAB6B|51560	2.58E-14	1	1.859717631	1.861396642
SNRNP40|9410	2.59E-14	1	0.646356244	0.646271115
TTLL12|23170	2.59E-14	1	0.619210951	0.619172279
BRI3BP|140707	2.68E-14	1	0.575487074	0.574844032
CALCOCO2|10241	2.70E-14	1	1.441651859	1.441839084
CALCOCO1|57658	2.82E-14	1	2.424267804	2.425525012
CLYBL|171425	2.86E-14	1	1.861568939	1.863684381
HSD17B14|51171	2.86E-14	1	7.380833375	7.567857203
DHX34|9704	2.93E-14	1	0.530022967	0.529879207
LOC283663|283663	3.04E-14	1	2.495324069	2.521355487
TSN|7247	3.10E-14	1	0.445560101	0.445465411
SSH3|54961	3.14E-14	1	2.296460929	2.297984652
UBP1|7342	3.28E-14	1	0.500743997	0.500656789
SCHIP1|29970	3.29E-14	1	0.506304844	0.505604784
KCNQ1|3784	3.30E-14	1	3.291555462	3.330465528
?|155060	3.33E-14	1	2.452565811	2.457551054
SUSD5|26032	3.34E-14	1	0.546836817	0.546614077
RPL13A|23521	3.43E-14	1	2.744786445	2.744874685
SLC29A4|222962	3.47E-14	1	12.59840267	12.75921195
MGC16275|85001	3.51E-14	1	3.897220525	3.948500461
LTBR|4055	3.56E-14	1	1.688398342	1.688597294
ZBTB42|100128927	3.67E-14	1	2.223316141	2.226815898
TMEM51|55092	3.81E-14	1	2.145707997	2.149626647
IDH3B|3420	4.02E-14	1	0.597710077	0.597591311
METTL11A|28989	4.05E-14	1	0.565828809	0.565679266
POLR3K|51728	4.05E-14	1	0.518641383	0.51839842
DYNC2LI1|51626	4.07E-14	1	1.967729623	1.970239755
ZNF558|148156	4.21E-14	1	3.20374886	3.214677683
H2AFJ|55766	4.22E-14	1	2.179077849	2.180885193
KARS|3735	4.27E-14	1	0.696024021	0.696002703
ZC3H14|79882	4.36E-14	1	0.571809237	0.571702954
DOHH|83475	4.42E-14	1	0.448636483	0.448262537
LOC283050|283050	4.44E-14	1	4.508944513	4.638351701
YPEL5|51646	4.52E-14	1	2.603747132	2.607557735
SLC22A4|6583	4.59E-14	1	0.47723698	0.476203018
METRNL|284207	4.67E-14	1	1.718763933	1.718972863
RPL30|6156	4.75E-14	1	1.608226359	1.608242742
MEIS3|56917	4.93E-14	1	6.42026467	6.577826687
SS18|6760	5.06E-14	1	0.68763278	0.687549434
FUT2|2524	5.07E-14	1	3.859992062	4.124109871
PTK6|5753	5.12E-14	1	4.226526396	4.261155824
ATP6V1G1|9550	5.13E-14	1	0.564300052	0.564153556
TMPRSS3|64699	5.25E-14	1	34.81647833	36.33306717
MAGEF1|64110	5.26E-14	1	1.617988595	1.618435795
CYP39A1|51302	5.32E-14	1	4.129833129	4.337958668
ADAM28|10863	5.36E-14	1	20.26542481	53.51300622
GOT2|2806	5.40E-14	1	0.670314718	0.670285899
SRP68|6730	5.43E-14	1	0.634368682	0.634320513
MRS2|57380	5.50E-14	1	0.624274892	0.624091961
CUL7|9820	5.56E-14	1	2.550359034	2.55235311
C1orf131|128061	5.60E-14	1	0.580934155	0.58064597
ITGB3|3690	5.62E-14	1	41.99629303	43.88808681
TLR9|54106	5.64E-14	1	9.81790135	11.67515151
NFATC4|4776	5.66E-14	1	5.629802358	5.64511971
NSFL1C|55968	5.70E-14	1	0.55060963	0.550420199
TAX1BP3|30851	5.71E-14	1	0.303242893	0.303004059
POMT2|29954	5.73E-14	1	0.543862212	0.543517728
C1orf126|200197	5.87E-14	1	16.45811515	18.92966492
TNFRSF12A|51330	5.95E-14	1	0.300442944	0.300269507
TSR2|90121	6.00E-14	1	0.518466429	0.518256191
CELF1|10658	6.14E-14	1	1.308416448	1.308473714
SEC61A1|29927	6.16E-14	1	0.630333251	0.630307115
ITGAX|3687	6.23E-14	1	15.52959665	26.05447062
FAH|2184	6.32E-14	1	0.524338532	0.523990679
CDNF|441549	6.35E-14	1	3.449473029	3.566907421
DDX18|8886	6.36E-14	1	0.603572687	0.603512414
TMEM101|84336	6.36E-14	1	1.991308289	1.99193854
CASKIN1|57524	6.38E-14	1	7.067331653	7.620794942
IL1R1|3554	6.42E-14	1	21.66272198	21.93294835
NOL8|55035	6.43E-14	1	0.592902703	0.592796816
COPS5|10987	6.45E-14	1	0.601956259	0.601871878
PFAS|5198	6.51E-14	1	0.664093852	0.664051258
RNF44|22838	6.52E-14	1	1.960027495	1.960515506
MIPEP|4285	6.61E-14	1	0.648383143	0.647983141
INSIG2|51141	6.62E-14	1	5.49449278	5.508450005
MRPL13|28998	6.65E-14	1	0.464279539	0.464106554
RORB|6096	6.66E-14	1	4.259146518	4.481537262
ORC5L|5001	6.68E-14	1	0.478868939	0.478608041
PIGL|9487	6.73E-14	1	2.306444343	2.31426646
USP30|84749	6.75E-14	1	1.611425143	1.613204958
CAST|831	6.88E-14	1	1.811249718	1.811353622
RBM8A|9939	6.94E-14	1	0.634765206	0.634704961
NUDT9|53343	7.01E-14	1	0.622060947	0.621770215
PRMT7|54496	7.05E-14	1	0.466061655	0.46586456
MICAL1|64780	7.11E-14	1	2.146414081	2.149167086
ITGA7|3679	7.37E-14	1	11.77098088	11.99256035
PEX6|5190	7.52E-14	1	3.311112876	3.314316399
KLRC3|3823	7.65E-14	1	7.180560636	7.248993348
LENG9|94059	7.65E-14	1	2.066898489	2.069518902
C3orf59|151963	7.66E-14	1	0.239134654	0.237515818
C20orf27|54976	7.76E-14	1	0.519358998	0.5191861
HBXIP|10542	7.87E-14	1	0.693337463	0.693256191
PSMC1|5700	7.96E-14	1	0.339845353	0.339466932
NGEF|25791	8.00E-14	1	2.457843246	2.464586347
RPL3|6122	8.00E-14	1	2.218028504	2.218050465
C16orf58|64755	8.10E-14	1	1.732020309	1.732415442
HECW1|23072	8.12E-14	1	0.378177655	0.375821263
UBAP2L|9898	8.19E-14	1	0.637185991	0.637157477
TSPYL4|23270	8.20E-14	1	2.23111484	2.232641117
AP3D1|8943	8.28E-14	1	0.620245554	0.620193056
C16orf7|9605	8.42E-14	1	2.798871578	2.811713028
LOC730101|730101	8.53E-14	1	2.36972229	2.377644346
TMEM19|55266	9.17E-14	1	0.48395695	0.483522308
ABCA3|21	9.19E-14	1	15.66028984	16.29562914
SCARNA2|677766	9.19E-14	1	3.946238618	4.076574337
PRKCSH|5589	9.29E-14	1	2.081134268	2.081218024
C14orf167|55449	9.31E-14	1	1.739213558	1.743568712
VTA1|51534	9.33E-14	1	0.503997647	0.503842253
PCDH7|5099	9.41E-14	1	3.729214017	3.734646557
TTC17|55761	1.03E-13	1	1.721706871	1.722034687
RILPL1|353116	1.04E-13	1	2.295539329	2.298770568
TFDP1|7027	1.04E-13	1	0.808601702	0.808579049
PRICKLE4|29964	1.07E-13	1	4.784800318	4.953646263
SNX10|29887	1.07E-13	1	4.244273787	4.278742456
FAM115C|285966	1.08E-13	1	18.3546994	19.79523026
SLC35E2|9906	1.08E-13	1	2.299573011	2.305655498
TSPAN6|7105	1.08E-13	1	0.646170418	0.646002907
PHF13|148479	1.08E-13	1	1.369584152	1.370046355
GLCE|26035	1.09E-13	1	3.168099002	3.169675944
CFI|3426	1.10E-13	1	43.55093669	61.05853595
IGFN1|91156	1.12E-13	1	0.010047611	0.009471521
S100A14|57402	1.13E-13	1	10.45674381	12.05841271
NUP35|129401	1.13E-13	1	0.638573052	0.638110609
MRPS15|64960	1.14E-13	1	0.607909068	0.607834452
SLC11A1|6556	1.14E-13	1	8.613875528	9.717679816
TSPAN31|6302	1.18E-13	1	1.682578523	1.684119756
HAS1|3036	1.20E-13	1	19.9679421	36.7721719
PCDH1|5097	1.20E-13	1	26.20156591	29.8669347
NDUFAB1|4706	1.22E-13	1	0.454082134	0.453948395
CRTAP|10491	1.23E-13	1	1.887359318	1.887424121
LPXN|9404	1.25E-13	1	3.186137612	3.248022339
UCK2|7371	1.25E-13	1	0.701392831	0.70130526
BRMS1|25855	1.27E-13	1	0.376093569	0.375920235
PEX13|5194	1.28E-13	1	1.388788557	1.389035224
ERGIC3|51614	1.31E-13	1	1.587112156	1.587180793
WDR26|80232	1.31E-13	1	1.610632923	1.610791104
MNT|4335	1.34E-13	1	2.066949857	2.068046764
FAM114A1|92689	1.38E-13	1	2.615044621	2.620301821
PITPNM2|57605	1.38E-13	1	2.243808907	2.245553126
BNIP3L|665	1.40E-13	1	3.850948695	3.854004143
TBCE|6905	1.42E-13	1	0.499457415	0.499211609
RAB43|339122	1.42E-13	1	2.031129405	2.035028637
KLF3|51274	1.44E-13	1	1.636405398	1.63705769
RAB7A|7879	1.46E-13	1	0.771105758	0.771071451
SLC25A33|84275	1.46E-13	1	0.500599691	0.499675892
SAAL1|113174	1.47E-13	1	0.506517387	0.506234861
PAPSS1|9061	1.48E-13	1	0.733196798	0.733078195
MRPS10|55173	1.48E-13	1	0.501660453	0.501463389
SRPRB|58477	1.51E-13	1	0.484059508	0.48393227
ACTR3|10096	1.55E-13	1	0.52737861	0.527331115
MAP3K15|389840	1.63E-13	1	8.289157861	8.578393562
DHX29|54505	1.65E-13	1	0.437912933	0.437714267
SEC14L2|23541	1.66E-13	1	2.625742102	2.632407428
FAM98B|283742	1.68E-13	1	0.456352049	0.456033593
POLR2E|5434	1.71E-13	1	0.476387196	0.476328988
EPHX4|253152	1.74E-13	1	2.353667316	2.369704413
RERG|85004	1.76E-13	1	67.20748019	91.24890502
MORN4|118812	1.76E-13	1	2.222925442	2.230132946
NOL11|25926	1.78E-13	1	0.418111266	0.418013862
BRSK1|84446	1.79E-13	1	3.20400867	3.221172271
C10orf75|90271	1.80E-13	1	2.909873921	2.920369504
ME3|10873	1.81E-13	1	1.600030842	1.601098193
FAM57B|83723	1.83E-13	1	6.43365386	6.914322559
MUM1|84939	1.87E-13	1	0.684870535	0.684748797
TPM1|7168	1.87E-13	1	0.220142894	0.219982705
DNAJC4|3338	1.91E-13	1	2.728726861	2.733236469
MRPS11|64963	1.93E-13	1	0.549620466	0.549422709
LOC100272146|100272146	1.97E-13	1	2.30941309	2.31761922
MAPKAPK5|8550	1.99E-13	1	0.707306269	0.707047227
ZNF622|90441	2.02E-13	1	0.542325634	0.542220532
COQ2|27235	2.08E-13	1	0.47657623	0.476081592
PSMF1|9491	2.09E-13	1	0.689007244	0.688901591
MEF2C|4208	2.13E-13	1	0.494763911	0.493751197
CAV1|857	2.15E-13	1	0.124705447	0.124563714
PLEKHG5|57449	2.21E-13	1	3.5948989	3.60525415
NOP2|4839	2.23E-13	1	0.618605515	0.618538599
SERPING1|710	2.28E-13	1	8.466919122	9.868925318
NPRL2|10641	2.49E-13	1	1.647348214	1.648647791
PLSCR4|57088	2.60E-13	1	2.436440015	2.4579745
ENOX2|10495	2.61E-13	1	0.487446028	0.486770176
TSPAN1|10103	2.63E-13	1	29.38049122	29.7670694
ANXA5|308	2.65E-13	1	0.618436041	0.618394373
COX6B2|125965	2.78E-13	1	11.48640337	11.51497188
C9orf7|11094	2.80E-13	1	2.141417871	2.146791454
KIAA0430|9665	2.82E-13	1	1.920653746	1.921249927
TFAP2E|339488	2.83E-13	1	5.516214791	5.856070219
DDX52|11056	2.85E-13	1	0.432247669	0.432120667
UTP11L|51118	2.85E-13	1	0.50056371	0.500455646
RPL4|6124	2.88E-13	1	2.219907724	2.219927059
GRIN1|2902	2.89E-13	1	6.424668364	7.898151303
HSD17B6|8630	2.90E-13	1	4.241474151	4.362319778
MAPK15|225689	2.92E-13	1	5.822955711	5.855331027
FUT11|170384	2.96E-13	1	3.495501018	3.499696233
NOC2L|26155	3.03E-13	1	0.484451245	0.484406698
NSUN5P2|260294	3.12E-13	1	2.366346363	2.367024268
NLN|57486	3.16E-13	1	0.318060771	0.317842898
PCYT1A|5130	3.16E-13	1	0.488330525	0.487845765
RPS6|6194	3.18E-13	1	1.964159839	1.964177604
TUBA1C|84790	3.26E-13	1	0.520448788	0.520437553
DUSP4|1846	3.30E-13	1	7.300142595	7.411330326
HP1BP3|50809	3.30E-13	1	1.605618096	1.605710308
FCF1|51077	3.35E-13	1	0.5215372	0.521347729
BUB1B|701	3.42E-13	1	0.641507742	0.641441291
SGSM2|9905	3.44E-13	1	1.864118756	1.864491084
SDCCAG8|10806	3.44E-13	1	1.81033004	1.812094231
SPAG4|6676	3.59E-13	1	8.998184786	9.072298869
ACER3|55331	3.93E-13	1	1.340854258	1.341287494
TRUB2|26995	3.96E-13	1	0.551217817	0.55107532
NEK9|91754	4.03E-13	1	1.915569603	1.915986087
RBL2|5934	4.08E-13	1	1.775885668	1.776289102
CGREF1|10669	4.17E-13	1	2.132237553	2.134420146
ZNF35|7584	4.24E-13	1	0.56199407	0.56112188
LOC284023|284023	4.26E-13	1	2.240777497	2.251942298
MSLN|10232	4.44E-13	1	2.594658129	2.596098598
POLL|27343	4.51E-13	1	2.055533498	2.056877799
SUPT16H|11198	4.58E-13	1	0.633739297	0.633717325
LOC647979|647979	4.67E-13	1	1.804812903	1.804895095
PPOX|5498	4.70E-13	1	1.842566048	1.844508525
EIF2S1|1965	4.80E-13	1	0.566837365	0.566782014
EMR2|30817	4.96E-13	1	2.198740854	2.200182194
FAM136A|84908	4.97E-13	1	0.712643454	0.712611293
DHX38|9785	5.00E-13	1	0.704017783	0.703958179
FAM32A|26017	5.01E-13	1	0.642185987	0.642070065
PTGES3|10728	5.28E-13	1	0.544356382	0.544332088
UTP20|27340	5.29E-13	1	0.334783801	0.334681322
SNRNP25|79622	5.35E-13	1	0.398724635	0.398475196
RBM43|375287	5.38E-13	1	2.697132612	2.720769299
GIPC1|10755	5.39E-13	1	0.447115134	0.44700626
ICT1|3396	5.41E-13	1	0.66401305	0.663786164
URM1|81605	5.44E-13	1	0.528525558	0.528366913
JUB|84962	5.48E-13	1	0.233469379	0.233300495
WDR18|57418	5.55E-13	1	0.417126222	0.416944141
SNCAIP|9627	5.63E-13	1	20.08485583	22.32543117
C5|727	5.70E-13	1	5.125963053	5.341821032
FARSB|10056	5.87E-13	1	0.636111265	0.636057702
NBAS|51594	5.90E-13	1	1.476670049	1.476918707
C1orf103|55791	5.93E-13	1	0.714438746	0.714199164
MEF2A|4205	5.94E-13	1	2.142352536	2.143577158
KCNH3|23416	6.24E-13	1	2.923917671	2.93028517
EXT1|2131	6.28E-13	1	1.913491019	1.91407146
RNF112|7732	6.33E-13	1	11.27134882	12.56444103
RARS2|57038	6.49E-13	1	0.602914592	0.602671419
RPS11|6205	6.58E-13	1	1.817029153	1.817057162
LOC154761|154761	6.64E-13	1	15.45120426	17.01669511
PRR13|54458	6.66E-13	1	0.49002367	0.489944644
SEMA3A|10371	6.81E-13	1	3.180369968	3.182925842
GCDH|2639	6.84E-13	1	0.506421381	0.506122643
TCHP|84260	6.91E-13	1	0.703856055	0.703628493
GEMIN8|54960	6.96E-13	1	2.041983603	2.044066118
LOC100129726|100129726	7.00E-13	1	4.42054101	4.622195188
RNF39|80352	7.00E-13	1	6.023099853	6.379806505
HNRNPA3|220988	7.06E-13	1	0.641278283	0.641245458
CPE|1363	7.10E-13	1	2.61230382	2.613578331
CARD8|22900	7.17E-13	1	1.636537291	1.638100062
RAB5B|5869	7.17E-13	1	1.451312749	1.451510394
LPAR1|1902	7.23E-13	1	5.501726088	5.594643208
BMP1|649	7.30E-13	1	2.865926266	2.866702346
ZNF805|390980	7.31E-13	1	1.85095064	1.854152098
DNAJB11|51726	7.36E-13	1	0.642455293	0.64236879
MYL6B|140465	7.45E-13	1	1.409525441	1.409787711
SLC16A10|117247	7.49E-13	1	0.390054595	0.386877486
ANO10|55129	7.83E-13	1	0.642636077	0.642218927
ENOPH1|58478	7.99E-13	1	0.611942204	0.611728043
PREP|5550	8.09E-13	1	0.6754263	0.675329509
PARL|55486	8.24E-13	1	0.470298314	0.470098151
DLG4|1742	8.25E-13	1	3.101152446	3.104654408
HN1|51155	8.30E-13	1	0.431093781	0.431034682
LGTN|1939	8.48E-13	1	1.482250742	1.482408281
SCARF2|91179	8.54E-13	1	4.704535948	4.843774098
IL11RA|3590	8.57E-13	1	2.358670872	2.368379822
HOOK2|29911	8.75E-13	1	2.197139469	2.199611468
WFIKKN1|117166	8.75E-13	1	7.847241833	7.94089942
POLR2G|5436	8.77E-13	1	0.572935575	0.572823546
ENTPD2|954	8.86E-13	1	11.87813172	12.48808001
PELP1|27043	8.90E-13	1	0.709687535	0.709633343
AG2|387763	9.10E-13	1	8.116822677	11.58352155
MECP2|4204	9.19E-13	1	1.660772929	1.661026739
ZNF473|25888	9.21E-13	1	1.488058368	1.488923862
PIGV|55650	9.23E-13	1	1.632076462	1.633623687
C5orf41|153222	9.32E-13	1	2.826372363	2.839840549
LRRC32|2615	9.33E-13	1	20.96674199	23.6410763
GLTP|51228	9.39E-13	1	0.662034474	0.661759387
RASL10B|91608	9.51E-13	1	1.468233645	1.468704916
CREBZF|58487	9.70E-13	1	2.053374878	2.053598476
C7orf50|84310	1.00E-12	1	0.235554752	0.235184015
FBXO33|254170	1.00E-12	1	0.661961016	0.66155092
NFKBIL1|4795	1.00E-12	1	2.500258224	2.503182503
CYP51A1|1595	1.03E-12	1	0.566864812	0.566798656
TMEM69|51249	1.04E-12	1	1.55343123	1.553780162
ZCCHC24|219654	1.05E-12	1	1.879352812	1.879966147
ACSL4|2182	1.06E-12	1	2.178191511	2.178594268
MMP11|4320	1.06E-12	1	4.053196735	4.113269754
ZNF204P|7754	1.09E-12	1	2.478145701	2.489454712
C14orf166|51637	1.09E-12	1	0.719885022	0.71982316
CHPF2|54480	1.09E-12	1	1.744916796	1.745384707
ILKAP|80895	1.11E-12	1	0.388307161	0.387666748
CWC15|51503	1.12E-12	1	0.601089599	0.600723857
RORA|6095	1.14E-12	1	20.14797153	23.02375249
IGSF1|3547	1.15E-12	1	2.371448571	2.394213001
ATP2A3|489	1.17E-12	1	2.223090683	2.225147981
NBR1|4077	1.19E-12	1	1.710663769	1.7108117
CEACAM19|56971	1.20E-12	1	3.722175182	3.783104097
CCDC124|115098	1.21E-12	1	0.538251978	0.538146113
MDK|4192	1.23E-12	1	8.70487608	9.024339022
SLC20A2|6575	1.24E-12	1	0.622743645	0.622295432
LOC100272228|100272228	1.25E-12	1	3.913035898	3.963777591
TTC13|79573	1.27E-12	1	1.397050864	1.397502914
EFNA5|1946	1.29E-12	1	1.331884936	1.33231241
SFRS5|6430	1.29E-12	1	1.830265631	1.830366777
MAML1|9794	1.30E-12	1	1.509124494	1.509303489
LARS2|23395	1.32E-12	1	0.551926074	0.551784337
GNPTG|84572	1.37E-12	1	1.879427103	1.881461446
EIF3J|8669	1.38E-12	1	0.533151235	0.533109193
RPL36AL|6166	1.41E-12	1	0.684053843	0.684006091
NCK1|4690	1.41E-12	1	1.545963263	1.54647264
MRPL20|55052	1.42E-12	1	0.366368614	0.366239945
PARP6|56965	1.44E-12	1	1.594071446	1.594757282
MGC72080|389538	1.46E-12	1	0.407463847	0.406136094
LOC729991|729991	1.47E-12	1	0.445161992	0.44448548
ENPP1|5167	1.51E-12	1	0.335438213	0.334839263
TIMM9|26520	1.55E-12	1	1.849383305	1.850079577
ECEL1|9427	1.55E-12	1	5.700925597	5.703064266
SRRT|51593	1.56E-12	1	0.558714178	0.558663708
PHTF1|10745	1.58E-12	1	0.605171656	0.604801623
IPW|3653	1.63E-12	1	0.652474364	0.651808485
PECR|55825	1.64E-12	1	1.550647797	1.552442903
TMEM70|54968	1.65E-12	1	0.559266208	0.559088071
PSMA5|5686	1.68E-12	1	0.518451156	0.518398178
NFKB1|4790	1.68E-12	1	0.631475409	0.631301884
C20orf43|51507	1.69E-12	1	0.582339775	0.582277436
MARCH2|51257	1.71E-12	1	2.214454871	2.226502797
CCR10|2826	1.72E-12	1	2.979373219	3.055582016
FABP5|2171	1.73E-12	1	0.272618967	0.272207284
AKR1B1|231	1.74E-12	1	0.347300448	0.347223496
HAUS4|54930	1.77E-12	1	2.0639005	2.064452455
AKAP12|9590	1.77E-12	1	3.761301948	3.761851647
MAPRE1|22919	1.80E-12	1	0.5809097	0.580868964
ANKZF1|55139	1.82E-12	1	3.566792592	3.5691127
GLT8D1|55830	1.89E-12	1	1.20906415	1.209173223
TMEM187|8269	1.92E-12	1	2.271866738	2.276472908
FAM172A|83989	1.93E-12	1	1.814446191	1.81545756
LENG8|114823	1.96E-12	1	2.245684886	2.245902655
PLEKHA3|65977	2.01E-12	1	0.710885609	0.710325321
KDM4B|23030	2.05E-12	1	1.945970831	1.946783152
MLLT6|4302	2.06E-12	1	1.784897514	1.785014494
UPF3B|65109	2.08E-12	1	0.698541479	0.698447803
C20orf135|140701	2.17E-12	1	2.238229337	2.243172068
GRSF1|2926	2.25E-12	1	0.671367215	0.67131684
B3GALNT1|8706	2.27E-12	1	0.374505911	0.373696326
[truncated: 4,374 more rows]
