# Supplementary material for: Variation in the life history strategy underlies functional diversity of tumors
Source: Natl Sci Rev. 2020 Jun 5;8(2):nwaa124. doi: 10.1093/nsr/nwaa124 (PMC8288455; doi:10.1093/nsr/nwaa124)
Supplement: nwaa124_Supplement_File [file nwaa124_supplement_file.zip › Supplementary_Data_3.txt]

Gene	PPEE	PPDE	PostFC	RealFC
ACVR2B|93	0	1	2.12000229	2.122178067
ALG8|79053	0	1	0.507969295	0.50778376
AMT|275	0	1	4.161970129	4.239965035
ARHGEF4|50649	0	1	1.932921207	1.934454648
ATP5J|522	0	1	0.64729474	0.647161115
AURKAIP1|54998	0	1	0.665882488	0.665798436
BLOC1S2|282991	0	1	0.542733441	0.542314166
BOLA3|388962	0	1	0.455436818	0.455075776
BRP44L|51660	0	1	0.625385685	0.624898752
C12orf5|57103	0	1	0.296565898	0.295818619
C5orf22|55322	0	1	0.717387733	0.717233409
C6orf62|81688	0	1	0.634002331	0.633901007
CALCOCO1|57658	0	1	2.582573999	2.583952232
CALM1|801	0	1	0.539751118	0.539687423
CALM2|805	0	1	0.634370553	0.634341561
CCDC144B|284047	0	1	2.273729524	2.284979462
CD37|951	0	1	4.60976695	4.740131946
CDK5RAP3|80279	0	1	1.980279748	1.980680991
CEP152|22995	0	1	1.757018177	1.75765666
CHPT1|56994	0	1	0.657494155	0.657304916
COX16|51241	0	1	0.623259668	0.622928227
DLAT|1737	0	1	0.670529683	0.670438541
DNAJB1|3337	0	1	0.482387403	0.482299031
DSTN|11034	0	1	0.628541902	0.628465775
DYNLL1|8655	0	1	0.534252575	0.534172457
EGR1|1958	0	1	0.015765494	0.015690679
ELAVL1|1994	0	1	0.714228942	0.714161082
ERH|2079	0	1	0.572946304	0.57287287
FAM49B|51571	0	1	0.71961609	0.719476274
FBXL2|25827	0	1	1.654149045	1.657327218
FOSB|2354	0	1	0.017792214	0.017575948
GOLGA8B|440270	0	1	2.500966218	2.501398384
GTF3C6|112495	0	1	0.409729267	0.409311491
HAT1|8520	0	1	0.732738205	0.732615707
HEATR3|55027	0	1	0.638161636	0.637831844
HMGB1|3146	0	1	0.58180333	0.581727716
HNRNPA2B1|3181	0	1	0.63067957	0.630670542
HSBP1|3281	0	1	0.632028116	0.631894157
HSPE1|3336	0	1	0.416531378	0.416485542
INVS|27130	0	1	1.427120876	1.427855748
KIAA1632|57724	0	1	1.461817029	1.462629926
LAPTM4B|55353	0	1	0.683133497	0.683106482
LOC100129387|100129387	0	1	3.027485458	3.032434067
LOC100272228|100272228	0	1	3.817455893	3.852838936
LOC401588|401588	0	1	2.102715883	2.10969263
LSM3|27258	0	1	0.633239284	0.633041825
MKRN3|7681	0	1	1.634685612	1.639129512
MNT|4335	0	1	1.620358704	1.620983031
MPHOSPH6|10200	0	1	0.407986425	0.406994073
MRPL51|51258	0	1	0.649276073	0.649176988
MTCH2|23788	0	1	0.722866522	0.722809198
NCRNA00115|79854	0	1	2.958520814	2.988358957
NDUFB3|4709	0	1	0.643798309	0.64358816
NDUFS6|4726	0	1	0.582126394	0.582060541
NISCH|11188	0	1	1.814704053	1.815172211
PPARA|5465	0	1	2.157330354	2.159306371
PPM1F|9647	0	1	1.276165342	1.276353794
PPP1R3E|90673	0	1	3.587194222	3.606661614
PRDXDD1P|344405	0	1	2.283805046	2.299173367
PRPSAP2|5636	0	1	0.748260203	0.748002637
PRR13|54458	0	1	0.580682157	0.58058259
PSMA1|5682	0	1	0.762627428	0.76256234
PSMA3|5684	0	1	0.488173814	0.488013816
PSMC1|5700	0	1	0.540268564	0.539782959
PTK2|5747	0	1	1.279403049	1.279475597
PYROXD2|84795	0	1	2.506058457	2.521431089
SBF2|81846	0	1	1.669870129	1.6703463
SEC11C|90701	0	1	0.362548032	0.361722714
SEPT8|23176	0	1	1.416793122	1.416944608
SFRS3|6428	0	1	0.485549764	0.485506427
SFRS7|6432	0	1	0.564443856	0.5643504
THOC7|80145	0	1	0.67999132	0.679748825
THUMPD3|25917	0	1	0.841834785	0.841752856
TIMM8B|26521	0	1	0.462949763	0.462404435
TMEM116|89894	0	1	2.485816438	2.494281881
TMEM126B|55863	0	1	0.600702599	0.600422142
TNFRSF13C|115650	0	1	5.591946838	6.192496255
TRA2B|6434	0	1	0.547188581	0.547124484
TSSK3|81629	0	1	3.225467074	3.260354784
TTBK2|146057	0	1	2.374574001	2.378912196
TTC3|7267	0	1	1.56026033	1.560397914
TTLL3|26140	0	1	3.453656493	3.462945548
TUG1|55000	0	1	1.724450804	1.724594143
TXNDC9|10190	0	1	0.560053099	0.559597385
UQCRQ|27089	0	1	0.593485805	0.593422434
WDR27|253769	0	1	3.097851727	3.101548826
ZBTB10|65986	0	1	1.623807559	1.62525738
ZBTB26|57684	0	1	2.059062163	2.064558317
ZKSCAN1|7586	0	1	1.689135967	1.689609813
ZNF785|146540	0	1	1.816159008	1.818546166
ZNF862|643641	0	1	2.570436476	2.593175002
DERL2|51009	1.11E-16	1	0.5219366	0.521482445
FADD|8772	1.11E-16	1	0.698022314	0.697877853
FAM119B|25895	1.11E-16	1	2.328261736	2.335182489
HNRPDL|9987	1.11E-16	1	0.730955046	0.730918054
SRP19|6728	1.11E-16	1	0.638874009	0.638692594
EDF1|8721	2.22E-16	1	0.674863453	0.674799356
MESDC2|23184	2.22E-16	1	0.681899101	0.681778758
PDHB|5162	2.22E-16	1	0.717578767	0.717486415
SFRS14|10147	2.22E-16	1	1.589534963	1.589718063
SLC27A1|376497	2.22E-16	1	3.257550662	3.275080664
SSBP1|6742	2.22E-16	1	0.606986276	0.606851367
USP49|25862	2.22E-16	1	2.119534172	2.13327068
KIAA1407|57577	3.33E-16	1	3.223429088	3.274397378
AGXT2L2|85007	4.44E-16	1	2.083172946	2.085094207
RNF112|7732	4.44E-16	1	9.058038342	10.37452249
DBR1|51163	5.55E-16	1	0.705253003	0.704937719
MCF2L2|23101	5.55E-16	1	2.328372919	2.344371955
RSF1|51773	5.55E-16	1	1.527972682	1.528275708
MTMR3|8897	7.77E-16	1	1.526757502	1.527168563
LOC440944|440944	8.88E-16	1	1.909987549	1.911861966
C1orf213|148898	9.99E-16	1	4.588073065	4.645035842
EXD3|54932	9.99E-16	1	2.415234153	2.424621426
FAM96A|84191	9.99E-16	1	0.711920767	0.711801517
LOC100170939|100170939	1.11E-15	1	2.223449611	2.228835692
ZNF192|7745	1.11E-15	1	1.984671712	1.985819608
COPS3|8533	1.33E-15	1	0.690909912	0.69082278
SFXN2|118980	1.44E-15	1	0.398472372	0.395750627
HIST1H2BG|8339	1.67E-15	1	0.269332927	0.255058968
EIF5A|1984	1.89E-15	1	0.539770959	0.539752036
ZCCHC10|54819	2.00E-15	1	0.676723609	0.676095938
TRMT6|51605	2.22E-15	1	0.523373481	0.522795898
HCG11|493812	2.55E-15	1	1.785525458	1.786357489
NAA50|80218	2.66E-15	1	0.652877958	0.65282958
NDUFA5|4698	3.00E-15	1	0.633771209	0.633638883
C12orf29|91298	3.22E-15	1	0.695257798	0.694900636
MED17|9440	4.00E-15	1	0.580096454	0.579749091
NDUFC2|4718	4.22E-15	1	0.589022348	0.588945482
RGL3|57139	4.22E-15	1	2.239544922	2.242736168
TRPM2|7226	4.44E-15	1	0.46807366	0.465612045
L3MBTL|26013	4.66E-15	1	2.108646227	2.115769574
RNF214|257160	4.66E-15	1	1.629759244	1.630772147
UBE2N|7334	5.00E-15	1	0.618198131	0.61805794
LPCAT3|10162	5.11E-15	1	0.690778002	0.690640095
C22orf40|150383	5.66E-15	1	1.606595724	1.609749746
PSMD6|9861	6.00E-15	1	0.654945538	0.65477189
C17orf39|79018	6.11E-15	1	1.428637226	1.429387561
C17orf103|256302	6.22E-15	1	2.599276286	2.609889537
HBP1|26959	7.11E-15	1	1.872464568	1.873137963
LMBR1L|55716	7.77E-15	1	1.850795438	1.852589329
OAZ1|4946	7.99E-15	1	0.741763412	0.741751901
LENG8|114823	9.33E-15	1	2.239942157	2.240211942
PCF11|51585	9.66E-15	1	1.854618227	1.855071147
TNKS|8658	9.66E-15	1	1.68272293	1.683073509
CEP250|11190	1.14E-14	1	1.732285294	1.73253892
CCNE1|898	1.49E-14	1	0.690964028	0.690700487
TMEM14A|28978	1.58E-14	1	0.494807991	0.494192636
RAB21|23011	1.61E-14	1	0.67943884	0.679218832
GAS6|2621	1.78E-14	1	1.591781952	1.592417853
SNRPB|6628	2.16E-14	1	0.695907691	0.695864721
CACYBP|27101	2.19E-14	1	0.545378057	0.545279889
KLHDC10|23008	2.19E-14	1	1.318368902	1.318595075
SNRPG|6637	2.23E-14	1	0.546026712	0.545881438
ADI1|55256	2.52E-14	1	0.414841146	0.414532074
ECHDC1|55862	2.56E-14	1	0.606097956	0.60592818
CMTM4|146223	3.01E-14	1	1.691177246	1.691508335
UNC5CL|222643	3.16E-14	1	6.029499723	6.59153714
MED6|10001	3.94E-14	1	0.696943241	0.696574575
VLDLR|7436	4.15E-14	1	2.367004852	2.371226514
C12orf4|57102	4.23E-14	1	0.556559272	0.555808702
CTDSP2|10106	4.30E-14	1	1.69402371	1.694325789
ASXL1|171023	4.32E-14	1	1.35919187	1.3592741
DOCK6|57572	4.35E-14	1	1.978937953	1.980173295
POLI|11201	4.41E-14	1	2.149939855	2.154340983
FAM168A|23201	5.03E-14	1	1.806280188	1.808448929
PCYT2|5833	5.08E-14	1	0.451413201	0.450700118
PRTG|283659	5.76E-14	1	1.727591334	1.729125295
SFRS18|25957	7.06E-14	1	1.814839804	1.815049628
BAG2|9532	8.05E-14	1	0.49876565	0.49852528
HERC2P2|400322	9.40E-14	1	1.560336393	1.560574012
NR1D1|9572	1.01E-13	1	2.63792964	2.641260758
RNF39|80352	1.14E-13	1	3.16717493	3.310374845
CHD2|1106	1.27E-13	1	1.709451682	1.709777479
C1orf124|83932	1.52E-13	1	0.610864051	0.610224046
SFRS2B|10929	1.73E-13	1	0.610001248	0.60951053
KIAA0391|9692	1.88E-13	1	0.687379493	0.68715634
PTGES3|10728	1.92E-13	1	0.733589587	0.73356483
C12orf48|55010	1.92E-13	1	0.722760063	0.722460544
TMEM178|130733	2.27E-13	1	8.294086201	10.72940797
CKS2|1164	2.42E-13	1	0.666874568	0.666749725
SSB|6741	2.55E-13	1	0.603172095	0.603070202
LOC647979|647979	2.97E-13	1	1.732642157	1.732708872
CBFB|865	4.38E-13	1	0.690965314	0.690789428
NDUFAB1|4706	4.46E-13	1	0.672449956	0.672331654
GNPNAT1|64841	4.73E-13	1	0.650758281	0.650664866
ZNF589|51385	4.73E-13	1	1.786142934	1.787820636
ATF3|467	4.77E-13	1	0.125977928	0.125808336
ADCY6|112	4.79E-13	1	1.652288143	1.652545733
FASTKD2|22868	4.81E-13	1	0.640434961	0.640285297
TAF6L|10629	4.85E-13	1	0.665689679	0.66512347
ZNF266|10781	5.49E-13	1	1.581266211	1.582035191
PLCG1|5335	5.54E-13	1	1.338747141	1.338832656
TMEM70|54968	5.55E-13	1	0.572548193	0.572286438
UBE3B|89910	5.70E-13	1	1.44519687	1.445599725
C5orf43|643155	6.28E-13	1	0.795457214	0.795355825
TRUB2|26995	6.79E-13	1	0.655618329	0.655437078
RPS6KA4|8986	7.69E-13	1	0.632006226	0.631851043
SAP18|10284	8.38E-13	1	0.769276225	0.769182621
AHSA2|130872	9.24E-13	1	2.261696009	2.262358017
EIF2S1|1965	9.95E-13	1	0.662694066	0.662631179
ZP3|7784	1.07E-12	1	1.865094914	1.867422623
SETD5|55209	1.14E-12	1	1.398915546	1.399001766
KIAA0355|9710	1.19E-12	1	1.429228745	1.430037065
SNRPB2|6629	1.25E-12	1	0.652400018	0.652176453
BCL2L13|23786	1.26E-12	1	1.297566237	1.297745429
TDG|6996	1.52E-12	1	0.630280403	0.630107134
BBS2|583	1.60E-12	1	1.573807064	1.574170661
PLA2G6|8398	1.66E-12	1	1.970766181	1.976755877
WASH7P|653635	1.76E-12	1	1.344699742	1.344947991
KLHL36|79786	1.77E-12	1	1.592760004	1.594706662
TIGD1|200765	1.80E-12	1	1.749010063	1.752032563
RBM9|23543	1.98E-12	1	1.403645455	1.40374248
PGBD2|267002	2.21E-12	1	0.571526653	0.569647586
DUSP22|56940	2.25E-12	1	1.446681796	1.447403388
VTA1|51534	2.26E-12	1	0.755844839	0.755734526
ACTA2|59	2.43E-12	1	2.306723199	2.330789056
GTF3C3|9330	2.58E-12	1	1.350847062	1.351023737
KLHL31|401265	2.71E-12	1	3.12255234	3.179238783
MFSD1|64747	2.73E-12	1	0.518502727	0.518040433
RIMS3|9783	2.84E-12	1	2.136322522	2.148357435
CHRNA5|1138	3.01E-12	1	0.570944152	0.570345212
CBWD3|445571	3.23E-12	1	0.572607521	0.572382939
WDHD1|11169	3.53E-12	1	1.282680351	1.282841793
ZNF480|147657	3.60E-12	1	0.331245896	0.330274719
ZBTB25|7597	3.73E-12	1	2.28729857	2.290885186
PSMA4|5685	3.98E-12	1	0.545892557	0.54583428
CHMP4A|29082	4.00E-12	1	0.686996269	0.686713008
MEI1|150365	4.12E-12	1	1.751485707	1.754458355
NDUFA3|4696	4.38E-12	1	0.641440262	0.641125362
ABI2|10152	4.45E-12	1	1.535954393	1.536160032
C16orf87|388272	4.48E-12	1	0.665619851	0.664966774
PPM1M|132160	4.50E-12	1	1.943163211	1.946720707
CABIN1|23523	4.82E-12	1	1.482556145	1.482710764
LOC202781|202781	5.12E-12	1	3.034519716	3.046018012
BRMS1L|84312	5.67E-12	1	0.509467336	0.507877578
ATP6V1G1|9550	6.08E-12	1	0.714255357	0.71412031
OTUD6B|51633	6.11E-12	1	0.545144699	0.54471634
POLR2L|5441	6.37E-12	1	0.452896038	0.452749403
OSTM1|28962	6.46E-12	1	0.599472188	0.599056132
SLC20A1|6574	6.47E-12	1	0.717897731	0.717774131
ZNF514|84874	8.06E-12	1	2.241864168	2.246438413
SPAG1|6674	8.31E-12	1	0.591986179	0.591020632
TM9SF4|9777	8.60E-12	1	1.30865304	1.308745884
UCHL3|7347	9.36E-12	1	0.512570146	0.512180543
MRPL47|57129	9.47E-12	1	0.523009093	0.522687684
HINFP|25988	9.66E-12	1	1.524829701	1.525995296
EIF5B|9669	1.04E-11	1	0.666247546	0.666205328
PDCD5|9141	1.05E-11	1	0.589083152	0.588922161
PDSS1|23590	1.07E-11	1	0.431419635	0.429975349
ATRN|8455	1.12E-11	1	1.549448611	1.549776877
STK4|6789	1.22E-11	1	1.253140687	1.253247894
DEPDC1B|55789	1.41E-11	1	0.726184925	0.725927094
ZNF326|284695	1.46E-11	1	0.405535845	0.405187673
ISCA1|81689	1.51E-11	1	0.619158473	0.618845471
COTL1|23406	1.54E-11	1	0.39530166	0.395219625
ZNF337|26152	1.54E-11	1	1.361375996	1.362128375
TRMT112|51504	1.58E-11	1	0.740142695	0.740088806
NPRL2|10641	1.86E-11	1	1.456978115	1.45817479
GABBR1|2550	1.86E-11	1	1.786904142	1.789057853
BCL2L2|599	1.98E-11	1	1.705633094	1.706220926
VWDE|221806	2.02E-11	1	2.130222356	2.135019542
TTC7B|145567	2.14E-11	1	1.383366511	1.384046116
NCBP1|4686	2.19E-11	1	0.649968018	0.649847101
RPAP3|79657	2.30E-11	1	0.66463172	0.664485297
IGBP1|3476	2.47E-11	1	1.575175478	1.575447278
IFT140|9742	2.72E-11	1	2.008421184	2.009715028
WDR77|79084	2.86E-11	1	0.389753977	0.389539291
TNFRSF12A|51330	2.86E-11	1	0.498718409	0.498540528
ZNF195|7748	2.89E-11	1	0.568278232	0.5675208
DAG1|1605	3.01E-11	1	0.641052501	0.641001676
MAN2C1|4123	3.14E-11	1	1.672637958	1.673360053
ASF1A|25842	3.59E-11	1	0.559323472	0.558873217
SLC22A23|63027	3.64E-11	1	2.172657021	2.176612884
TTC1|7265	3.65E-11	1	0.555232674	0.555038386
TBC1D5|9779	3.67E-11	1	1.441981096	1.442396785
AZU1|566	4.06E-11	1	5.276064805	6.320749218
POMP|51371	4.11E-11	1	0.573136842	0.572990913
STRC|161497	4.18E-11	1	7.905301527	8.831000958
RPS10P7|376693	4.28E-11	1	2.615874287	2.636792664
BRIX1|55299	4.30E-11	1	0.665605813	0.665516743
TMEM14B|81853	4.45E-11	1	0.615852869	0.615681598
SF1|7536	4.57E-11	1	0.664927264	0.664887777
NOP58|51602	4.59E-11	1	0.535072928	0.534994806
FASTKD1|79675	4.66E-11	1	0.725412427	0.725042827
NUS1|116150	4.69E-11	1	0.800647276	0.800587392
MAPRE1|22919	4.90E-11	1	0.662283276	0.662238137
PHF23|79142	5.31E-11	1	0.75036536	0.750208195
LOC284440|284440	5.52E-11	1	6.855182489	8.742954379
LOC90246|90246	5.57E-11	1	2.395264377	2.413720358
WRAP53|55135	5.69E-11	1	0.677604315	0.67719046
TMEM9B|56674	5.96E-11	1	0.618825028	0.618381833
MTERF|7978	6.24E-11	1	0.644396841	0.643706568
PYCRL|65263	6.41E-11	1	0.524492604	0.524004455
NDUFV3|4731	6.50E-11	1	0.83800225	0.837853305
PPHLN1|51535	6.76E-11	1	0.691288121	0.691177687
MRPL40|64976	7.46E-11	1	0.667880961	0.667595819
ANAPC13|25847	7.56E-11	1	0.695988823	0.695684662
IMPA1|3612	7.61E-11	1	0.723184165	0.723009558
PSMB7|5695	8.12E-11	1	0.736575476	0.736538798
PDIA5|10954	8.22E-11	1	1.622986255	1.623710824
CHD6|84181	8.37E-11	1	1.371668077	1.371867502
C14orf80|283643	8.61E-11	1	0.611100813	0.610604443
STON1|11037	8.67E-11	1	3.877640673	3.925177218
NDUFAF4|29078	9.22E-11	1	0.416024158	0.415137698
CHAC2|494143	9.31E-11	1	0.342869672	0.34198661
ACAD10|80724	9.96E-11	1	1.932369434	1.934660592
CYR61|3491	1.03E-10	1	0.052872614	0.052694425
MRPL22|29093	1.16E-10	1	0.749693345	0.749559414
GSK3A|2931	1.17E-10	1	0.773385983	0.773271086
NFKBIL1|4795	1.21E-10	1	1.805720954	1.807117788
LOC100286844|100286844	1.21E-10	1	2.224261786	2.252448736
TSN|7247	1.27E-10	1	0.635810467	0.635686145
ZSCAN5A|79149	1.28E-10	1	0.467711382	0.464821264
SSSCA1|10534	1.35E-10	1	0.541100898	0.540566099
BANF1|8815	1.52E-10	1	0.679149822	0.679089607
BCCIP|56647	1.52E-10	1	0.554445113	0.554257422
ATP5J2|9551	1.52E-10	1	0.646870799	0.646816495
STX16|8675	1.60E-10	1	1.356687102	1.356750964
DNHD1|144132	1.76E-10	1	4.050395177	4.063613226
LOC653566|653566	1.76E-10	1	0.734590566	0.734502383
APITD1|378708	1.88E-10	1	0.636638898	0.636029238
CCDC123|84902	1.89E-10	1	1.416869083	1.417643381
GTPBP8|29083	1.90E-10	1	0.681020588	0.68031949
FBXL8|55336	1.92E-10	1	2.203214826	2.214918083
TSFM|10102	2.12E-10	1	0.665179196	0.665022417
FBXO44|93611	2.23E-10	1	1.606366782	1.608347655
PHF3|23469	2.26E-10	1	1.519945622	1.520125401
MINK1|50488	2.53E-10	1	1.372699655	1.372868972
ZNF83|55769	2.63E-10	1	1.714973916	1.719535421
ACSF2|80221	2.76E-10	1	2.418147833	2.420787084
CDC5L|988	2.84E-10	1	0.851070268	0.851014304
KNTC1|9735	2.94E-10	1	2.062151533	2.06256029
APOA1BP|128240	3.06E-10	1	0.780640876	0.78058503
C17orf55|284185	3.15E-10	1	5.45610224	5.528626943
SIDT2|51092	3.24E-10	1	1.554348255	1.555012331
NAT6|24142	3.35E-10	1	1.562181718	1.56353585
ROBO1|6091	3.55E-10	1	1.398761086	1.398826474
CDRT4|284040	3.62E-10	1	1.785913755	1.78770422
SUN1|23353	3.91E-10	1	1.557117934	1.557301109
BCS1L|617	4.01E-10	1	0.659424064	0.659090521
TRIM66|9866	4.42E-10	1	2.190231064	2.193992342
ITPR3|3710	4.44E-10	1	1.631653209	1.631765335
DOT1L|84444	4.48E-10	1	1.59585205	1.596043143
C14orf126|112487	4.53E-10	1	0.620461648	0.619732143
PURB|5814	4.58E-10	1	1.455928166	1.456087469
PNPLA7|375775	4.67E-10	1	2.834071684	2.894372514
SEMA3A|10371	4.68E-10	1	1.890871403	1.891875497
BTAF1|9044	4.70E-10	1	1.910638678	1.910881089
API5|8539	4.83E-10	1	0.721648889	0.721584705
CYS1|192668	4.93E-10	1	5.72025824	6.178312885
RAB35|11021	5.03E-10	0.999999999	0.66904685	0.66887106
MAT2A|4144	5.16E-10	0.999999999	1.89863245	1.89867962
HNRNPM|4670	5.97E-10	0.999999999	0.451876808	0.451836729
NT5M|56953	6.15E-10	0.999999999	3.19839418	3.227378273
CYCS|54205	6.22E-10	0.999999999	0.59898332	0.598936454
MRPL20|55052	6.33E-10	0.999999999	0.55454755	0.554370356
CEP290|80184	7.89E-10	0.999999999	1.55084575	1.551578478
ZC3H6|376940	7.95E-10	0.999999999	3.563432374	3.576950965
SERF1A|8293	8.03E-10	0.999999999	0.636848766	0.636475187
ZNF445|353274	8.15E-10	0.999999999	1.551516859	1.55190907
SLFN5|162394	8.61E-10	0.999999999	1.647000429	1.647673719
TOMM40L|84134	8.61E-10	0.999999999	0.608211936	0.607566809
MYL6|4637	9.00E-10	0.999999999	0.559480229	0.559448898
PSMD1|5707	9.19E-10	0.999999999	0.512588902	0.512479633
KIAA0240|23506	9.31E-10	0.999999999	1.414748505	1.415553258
EGR3|1960	9.40E-10	0.999999999	0.038367673	0.03141063
RBL2|5934	9.42E-10	0.999999999	1.628357647	1.628670455
AMD1|262	9.51E-10	0.999999999	0.535087096	0.534965171
DAZAP1|26528	9.98E-10	0.999999999	0.682841857	0.682787887
NDUFA8|4702	1.00E-09	0.999999999	0.721872589	0.721789014
HPS4|89781	1.08E-09	0.999999999	1.470379998	1.470856933
FBXO8|26269	1.12E-09	0.999999999	0.65897277	0.658702455
MAGOHB|55110	1.15E-09	0.999999999	0.571241375	0.570707621
PRRT1|80863	1.17E-09	0.999999999	1.805593038	1.815466561
TIMM50|92609	1.26E-09	0.999999999	0.703149997	0.70303298
KIAA1984|84960	1.28E-09	0.999999999	5.426534257	6.415572855
EXOC4|60412	1.30E-09	0.999999999	1.570281115	1.570515528
ORC5L|5001	1.31E-09	0.999999999	0.649760838	0.64943417
LOC220930|220930	1.39E-09	0.999999999	2.748527979	2.773907359
EIF3D|8664	1.42E-09	0.999999999	1.388313225	1.388362231
EME1|146956	1.43E-09	0.999999999	2.074477326	2.075854061
NICN1|84276	1.43E-09	0.999999999	1.696981309	1.698833366
RASA4|10156	1.44E-09	0.999999999	3.235032791	3.244221144
NIPA2|81614	1.52E-09	0.999999998	0.642968507	0.642789767
TOMM6|100188893	1.57E-09	0.999999998	0.702632281	0.702568228
NAE1|8883	1.61E-09	0.999999998	0.643215823	0.643093265
PPP1R10|5514	1.63E-09	0.999999998	0.48053449	0.480327094
ATP6V0B|533	1.64E-09	0.999999998	0.512505234	0.512384195
IP6K2|51447	1.74E-09	0.999999998	1.515945475	1.51621682
RNF34|80196	1.79E-09	0.999999998	0.668091632	0.667772433
LOC80154|80154	1.89E-09	0.999999998	1.58400348	1.584722931
HIGD1A|25994	1.94E-09	0.999999998	0.508072081	0.507923944
C12orf45|121053	1.95E-09	0.999999998	0.560316033	0.559118504
MGST1|4257	1.98E-09	0.999999998	0.522232084	0.522006964
NOP10|55505	2.00E-09	0.999999998	0.605184146	0.605018796
MIB1|57534	2.01E-09	0.999999998	1.427749656	1.427892321
FCGRT|2217	2.09E-09	0.999999998	2.029945764	2.034148056
PRKRIR|5612	2.15E-09	0.999999998	0.793041287	0.792937702
SLC25A17|10478	2.16E-09	0.999999998	0.685536366	0.685300695
MED27|9442	2.17E-09	0.999999998	0.604301999	0.603618339
ACAP3|116983	2.19E-09	0.999999998	1.196545481	1.196615175
DDHD2|23259	2.19E-09	0.999999998	1.436859822	1.43720278
VEGFC|7424	2.27E-09	0.999999998	2.195262102	2.200987871
KPNA3|3839	2.30E-09	0.999999998	0.73573301	0.735605028
C14orf1|11161	2.33E-09	0.999999998	0.628161335	0.627837257
NCRNA00173|100287569	2.63E-09	0.999999997	6.45770741	6.606712146
UBXN7|26043	2.70E-09	0.999999997	1.658859391	1.659444929
TMEM8B|51754	2.70E-09	0.999999997	2.436224357	2.449188446
HSPA1B|3304	2.83E-09	0.999999997	0.212589255	0.212494577
C13orf1|57213	2.86E-09	0.999999997	0.732574865	0.731983887
KLF2|10365	2.89E-09	0.999999997	0.108261527	0.106167996
SETDB1|9869	2.94E-09	0.999999997	1.569684521	1.570181793
LTBP4|8425	2.95E-09	0.999999997	2.261050765	2.261698868
LOC441089|441089	2.99E-09	0.999999997	0.607665842	0.606289494
MARCH1|55016	3.03E-09	0.999999997	2.321627114	2.370621504
BLOC1S1|2647	3.06E-09	0.999999997	0.724361979	0.724192693
C16orf53|79447	3.22E-09	0.999999997	0.727337303	0.727131882
HCN3|57657	3.31E-09	0.999999997	1.458950994	1.460657191
GIPR|2696	3.40E-09	0.999999997	3.157987947	3.25089577
LPIN3|64900	3.56E-09	0.999999996	1.846314909	1.847933684
DOLK|22845	3.60E-09	0.999999996	0.510808783	0.510091241
CMTM6|54918	3.80E-09	0.999999996	0.632141803	0.631921059
ZNF12|7559	3.81E-09	0.999999996	1.658746234	1.659690178
SEC31B|25956	3.86E-09	0.999999996	2.986709167	2.994941648
IQSEC1|9922	3.95E-09	0.999999996	1.499838166	1.500174725
DIP2A|23181	4.41E-09	0.999999996	1.514082056	1.51449842
PPP2CA|5515	4.81E-09	0.999999995	0.645929874	0.645885459
PSMG1|8624	4.84E-09	0.999999995	0.661595331	0.661411739
FAM54A|113115	4.91E-09	0.999999995	0.700455875	0.699572677
EML2|24139	4.96E-09	0.999999995	2.058150767	2.05884647
SLC25A46|91137	4.99E-09	0.999999995	0.765476093	0.765361284
ARSB|411	5.06E-09	0.999999995	0.550630818	0.550125239
LOC399959|399959	5.13E-09	0.999999995	2.046587245	2.049994601
MARK4|57787	5.17E-09	0.999999995	1.760003049	1.76110153
JHDM1D|80853	5.35E-09	0.999999995	1.790292356	1.792120219
ALG14|199857	5.35E-09	0.999999995	0.596711202	0.595407718
MED31|51003	5.58E-09	0.999999994	0.73454643	0.733810026
MSH5|4439	5.58E-09	0.999999994	2.167717804	2.16942446
SIK2|23235	5.90E-09	0.999999994	1.401989118	1.402099468
RPS19BP1|91582	6.13E-09	0.999999994	0.600774638	0.600541682
SLC35A5|55032	6.15E-09	0.999999994	0.674731653	0.674155943
DYM|54808	6.57E-09	0.999999993	1.466223328	1.466807335
ORAI3|93129	6.65E-09	0.999999993	2.423485669	2.42733809
P4HTM|54681	6.88E-09	0.999999993	1.803864442	1.804974188
COPS5|10987	6.94E-09	0.999999993	0.784725632	0.784653628
DHRS7B|25979	7.05E-09	0.999999993	0.777184626	0.776801569
DENND4C|55667	7.12E-09	0.999999993	1.453912299	1.454346001
HSPA1A|3303	7.49E-09	0.999999993	0.194047246	0.193983696
EXOSC4|54512	7.50E-09	0.999999992	0.508889085	0.508569146
COPS8|10920	7.52E-09	0.999999992	0.700132881	0.699934268
KIAA0430|9665	8.08E-09	0.999999992	1.62159688	1.622023532
ZNF33A|7581	8.08E-09	0.999999992	1.447707111	1.448133524
LMNA|4000	8.15E-09	0.999999992	0.779138786	0.779125282
SLC25A20|788	8.27E-09	0.999999992	0.622804501	0.622126255
ASNSD1|54529	8.49E-09	0.999999992	0.671312784	0.671178505
EFHC1|114327	8.50E-09	0.999999991	1.650865882	1.651953836
SPHK2|56848	8.95E-09	0.999999991	0.642405566	0.641713364
FNBP4|23360	9.34E-09	0.999999991	1.452712272	1.452845938
FAM134A|79137	9.80E-09	0.99999999	1.309655935	1.309786416
TEF|7008	1.01E-08	0.99999999	2.192964554	2.197766647
CTR9|9646	1.01E-08	0.99999999	0.730714055	0.730600144
EMG1|10436	1.04E-08	0.99999999	0.658713319	0.658474546
NR2C2|7182	1.04E-08	0.99999999	1.470853667	1.471068998
MTR|4548	1.05E-08	0.999999989	1.446462409	1.446621885
FGFBP1|9982	1.06E-08	0.999999989	0.194768872	0.190258286
LSM5|23658	1.07E-08	0.999999989	0.669806579	0.66956056
DMXL2|23312	1.12E-08	0.999999989	1.698224742	1.698631559
U2AF2|11338	1.14E-08	0.999999989	0.679900928	0.679868944
DUSP2|1844	1.18E-08	0.999999988	0.259213301	0.25881119
CLN5|1203	1.18E-08	0.999999988	0.628377911	0.627833079
NSUN2|54888	1.19E-08	0.999999988	0.606490919	0.606446839
ANO6|196527	1.24E-08	0.999999988	1.62256267	1.622706091
GOLGB1|2804	1.25E-08	0.999999988	1.293079773	1.293138941
POP1|10940	1.28E-08	0.999999987	0.427538889	0.427227957
LOC100009676|100009676	1.31E-08	0.999999987	0.560342684	0.557488207
C19orf60|55049	1.34E-08	0.999999987	0.640505172	0.640092258
DTNB|1838	1.34E-08	0.999999987	1.707399016	1.710348538
RG9MTD1|54931	1.39E-08	0.999999986	0.511681045	0.511375601
TBX6|6911	1.40E-08	0.999999986	2.532176353	2.582701963
PFN1|5216	1.43E-08	0.999999986	0.640250556	0.640236365
SREBF2|6721	1.45E-08	0.999999986	1.331235376	1.331289372
USP30|84749	1.45E-08	0.999999985	1.482092614	1.48354119
C10orf57|80195	1.48E-08	0.999999985	1.903303334	1.906544695
ITGA2B|3674	1.50E-08	0.999999985	3.285740272	3.302989475
OCEL1|79629	1.58E-08	0.999999984	2.192767465	2.202028521
C2orf48|348738	1.68E-08	0.999999983	2.405745523	2.470690301
FLAD1|80308	1.73E-08	0.999999983	0.604857088	0.604575884
FOS|2353	1.89E-08	0.999999981	0.161740321	0.161697607
SAR1B|51128	1.91E-08	0.999999981	0.699168805	0.699007688
FAM36A|116228	1.95E-08	0.999999981	0.562379029	0.561953189
HERC1|8925	1.95E-08	0.99999998	1.519666949	1.51985295
DPF1|8193	2.05E-08	0.99999998	0.505234226	0.501376697
ALOX15B|247	2.14E-08	0.999999979	7.627506641	8.77100168
ACAD11|84129	2.17E-08	0.999999978	1.671599203	1.672373968
MED19|219541	2.20E-08	0.999999978	0.644751686	0.64404282
ZXDC|79364	2.31E-08	0.999999977	1.472099293	1.472364611
DLEU2|8847	2.36E-08	0.999999976	0.486126575	0.48190658
TMEM39A|55254	2.48E-08	0.999999975	1.476796192	1.477296939
TTF1|7270	2.49E-08	0.999999975	0.790281195	0.790073231
ZW10|9183	2.52E-08	0.999999975	0.695276717	0.694853005
LTBP2|4053	2.67E-08	0.999999973	2.675172105	2.691770819
PKD1|5310	2.74E-08	0.999999973	1.915971014	1.916344451
TBCCD1|55171	2.87E-08	0.999999971	0.723924622	0.723381027
CDT1|81620	2.92E-08	0.999999971	2.190260318	2.190641344
SIVA1|10572	3.00E-08	0.99999997	0.73602734	0.735933614
OGFOD1|55239	3.05E-08	0.999999969	0.608575442	0.608412997
HSD17B1|3292	3.15E-08	0.999999969	2.169799642	2.188147087
PARP16|54956	3.23E-08	0.999999968	1.765564702	1.76750219
PSMB10|5699	3.27E-08	0.999999967	0.635470975	0.6343462
TMX1|81542	3.65E-08	0.999999964	0.724156169	0.724081921
FCHSD1|89848	3.67E-08	0.999999963	1.659266095	1.661237607
LOC100131551|100131551	3.71E-08	0.999999963	9.301623879	9.359241126
RPP14|11102	3.74E-08	0.999999963	0.729353143	0.729085313
FUS|2521	3.75E-08	0.999999963	0.408275085	0.40823408
JKAMP|51528	3.80E-08	0.999999962	0.685182307	0.68497551
C5orf54|63920	3.81E-08	0.999999962	2.074767651	2.080033289
PSMA7|5688	3.99E-08	0.99999996	0.544730003	0.544699608
EIF3J|8669	4.02E-08	0.99999996	0.58930607	0.589241632
ANKRD36|375248	4.13E-08	0.999999959	1.586311555	1.587140404
LRRC32|2615	4.18E-08	0.999999958	6.609435885	7.829817722
PSMD14|10213	4.19E-08	0.999999958	0.618112388	0.617963537
FLJ45244|400242	4.19E-08	0.999999958	5.021878282	5.21262095
C9orf78|51759	4.22E-08	0.999999958	0.629372301	0.629203697
ALS2CR8|79800	4.27E-08	0.999999957	2.253293302	2.265266289
PPL|5493	4.30E-08	0.999999957	2.582184515	2.583101094
KHSRP|8570	4.43E-08	0.999999956	0.757918999	0.757881788
GATAD1|57798	4.50E-08	0.999999955	1.426379499	1.426680077
HINT1|3094	4.57E-08	0.999999954	0.765192785	0.765174673
MGC12982|84793	4.60E-08	0.999999954	2.868848755	2.881688973
PCNX|22990	4.67E-08	0.999999953	1.45384346	1.454016367
OSBPL2|9885	4.73E-08	0.999999953	1.442850514	1.443186998
KHNYN|23351	4.84E-08	0.999999952	1.638789723	1.639197294
KIAA1530|57654	4.93E-08	0.999999951	1.643739044	1.64598478
FAIM|55179	4.94E-08	0.999999951	0.513313179	0.512634759
TWISTNB|221830	5.04E-08	0.99999995	0.664076262	0.66380647
SFRS6|6431	5.05E-08	0.99999995	0.679793303	0.679754781
ZNF766|90321	5.14E-08	0.999999949	1.312619569	1.313375809
HNRNPAB|3182	5.17E-08	0.999999948	0.568228805	0.568203522
C2orf68|388969	5.49E-08	0.999999945	1.600232208	1.600718672
CREBZF|58487	5.54E-08	0.999999945	1.435588679	1.435678713
TMCO1|54499	5.71E-08	0.999999943	0.598625332	0.598511697
MIB2|142678	5.72E-08	0.999999943	1.459962464	1.460293512
FUCA2|2519	5.83E-08	0.999999942	0.640969423	0.640910857
EGR2|1959	5.85E-08	0.999999941	0.045325398	0.029560616
CCT2|10576	5.95E-08	0.999999941	0.614501585	0.614469824
ILF2|3608	6.46E-08	0.999999935	0.753576404	0.753548941
NDUFA12|55967	6.75E-08	0.999999932	0.660724817	0.660523848
EDN1|1906	6.76E-08	0.999999932	0.054757171	0.03644787
C15orf17|57184	6.96E-08	0.99999993	1.625821897	1.626442262
SFRS13A|10772	7.05E-08	0.99999993	0.692144271	0.692065817
MAEA|10296	7.23E-08	0.999999928	0.679729396	0.679619923
PSMA2|5683	7.26E-08	0.999999927	0.709590945	0.709536072
C3orf1|51300	7.60E-08	0.999999924	0.730205554	0.730072734
ATP2A1|487	7.81E-08	0.999999922	2.25496458	2.293521513
ZNF397|84307	7.92E-08	0.999999921	1.70162977	1.705102402
RIC8B|55188	8.31E-08	0.999999917	0.803858557	0.803505007
PRCC|5546	8.34E-08	0.999999917	0.692140374	0.692033797
RASA2|5922	8.54E-08	0.999999915	1.904302349	1.909657882
PTGES|9536	8.88E-08	0.999999911	0.446867117	0.446773389
ZFC3H1|196441	8.91E-08	0.999999911	1.66073684	1.660937325
MRPS36|92259	9.20E-08	0.999999908	0.645331203	0.644751346
KIAA1704|55425	9.21E-08	0.999999908	1.508221438	1.509669894
ZC3H4|23211	9.47E-08	0.999999905	0.704236733	0.704054072
ORC4L|5000	9.59E-08	0.999999904	0.748208709	0.747863969
INSR|3643	9.76E-08	0.999999902	1.651559161	1.652356983
NRBP2|340371	1.01E-07	0.999999899	1.630202722	1.630704475
TSSK4|283629	1.01E-07	0.999999899	1.993164288	2.019294981
DPM1|8813	1.03E-07	0.999999897	0.606838786	0.606671367
ZNF496|84838	1.03E-07	0.999999897	1.788876077	1.789913863
SLC9A5|6553	1.03E-07	0.999999897	2.070741217	2.080312735
PRPF4|9128	1.05E-07	0.999999895	0.660388078	0.660258861
HNRNPD|3184	1.06E-07	0.999999894	0.675892976	0.675864177
RFX3|5991	1.08E-07	0.999999892	1.942783959	1.955679874
NCLN|56926	1.08E-07	0.999999892	0.588287593	0.588216384
FLJ10038|55056	1.09E-07	0.999999891	1.839207345	1.844591011
NIP7|51388	1.09E-07	0.999999891	0.609401217	0.609136555
TCEB1|6921	1.10E-07	0.99999989	0.647279355	0.647148473
YWHAB|7529	1.12E-07	0.999999888	0.632427991	0.632397582
DENND5A|23258	1.17E-07	0.999999883	1.348222258	1.348365186
YPEL3|83719	1.22E-07	0.999999878	2.54415653	2.557515231
C5orf53|492311	1.23E-07	0.999999877	2.395724861	2.402574602
ABHD3|171586	1.28E-07	0.999999872	0.586720248	0.586281595
LOC400927|400927	1.34E-07	0.999999866	2.329614265	2.342969084
RWDD1|51389	1.34E-07	0.999999866	0.73363183	0.733512143
TRAPPC4|51399	1.36E-07	0.999999864	0.636665411	0.636398296
NAT1|9	1.41E-07	0.999999859	0.486350238	0.483642583
MATR3|9782	1.43E-07	0.999999857	0.704065678	0.704041242
MKI67IP|84365	1.49E-07	0.999999851	0.635473413	0.635263136
NUMB|8650	1.49E-07	0.999999851	1.277830942	1.27801937
LOC256880|256880	1.56E-07	0.999999844	3.500279084	3.728967068
ZNF333|84449	1.64E-07	0.999999836	1.890362772	1.90386787
MRPS34|65993	1.65E-07	0.999999835	0.688310612	0.688257776
WDFY2|115825	1.67E-07	0.999999833	1.43877393	1.440209691
C17orf89|284184	1.70E-07	0.99999983	0.424455164	0.424086481
EID2B|126272	1.71E-07	0.999999829	1.766658806	1.772262521
FIBP|9158	1.75E-07	0.999999825	0.688403152	0.688284182
RTN3|10313	1.75E-07	0.999999825	0.875355658	0.875333756
REEP5|7905	1.77E-07	0.999999823	0.663601216	0.663522133
TEX10|54881	1.78E-07	0.999999822	0.670497522	0.670221245
ARPM1|84517	1.81E-07	0.999999819	0.50282774	0.500044095
PAPOLA|10914	1.82E-07	0.999999818	0.831972517	0.831950491
SENP7|57337	1.82E-07	0.999999818	1.672287014	1.674428065
PSMD8|5714	1.85E-07	0.999999815	0.746518937	0.746458983
C14orf181|400223	1.86E-07	0.999999814	2.147535034	2.157918108
TIMM22|29928	1.88E-07	0.999999812	0.601895214	0.601540899
MAML1|9794	1.96E-07	0.999999804	1.345644665	1.345791845
RCC1|1104	1.97E-07	0.999999803	0.597635095	0.597521966
PLD1|5337	2.03E-07	0.999999797	2.812374543	2.817547719
GOLGA6L9|440295	2.05E-07	0.999999795	1.615287553	1.617428147
TOMM5|401505	2.12E-07	0.999999788	0.624752564	0.624651868
SFPQ|6421	2.21E-07	0.999999779	0.477094839	0.477056467
SYNGAP1|8831	2.26E-07	0.999999774	1.586297637	1.587658304
GTF2A2|2958	2.27E-07	0.999999773	0.582654759	0.582451049
CCDC33|80125	2.35E-07	0.999999765	20.1723525	26.7217879
SLC6A19|340024	2.50E-07	0.99999975	0.191894959	0.190986287
BAT5|7920	2.56E-07	0.999999744	0.626298375	0.625704134
CCDC138|165055	2.58E-07	0.999999742	0.644689634	0.643986086
SRA1|10011	2.59E-07	0.999999741	0.730832068	0.730610205
NDUFB2|4708	2.64E-07	0.999999736	0.510470122	0.510220959
HMGN3|9324	2.66E-07	0.999999734	0.646878578	0.646788396
MRPL34|64981	2.66E-07	0.999999734	0.665556796	0.665380379
PTS|5805	2.70E-07	0.99999973	0.589626324	0.589162331
C1orf131|128061	2.71E-07	0.999999729	0.674139585	0.67369993
MED20|9477	2.78E-07	0.999999722	0.702046429	0.701689786
TBCE|6905	2.79E-07	0.999999721	0.736590797	0.736354385
SUB1|10923	2.82E-07	0.999999718	0.628828799	0.628780734
TMEM147|10430	2.87E-07	0.999999713	0.70328777	0.703143751
ATAD5|79915	2.92E-07	0.999999708	1.687156974	1.687686346
C16orf75|116028	2.94E-07	0.999999706	2.054697798	2.056759042
LOC220594|220594	2.96E-07	0.999999704	1.443443619	1.445702534
EPOR|2057	2.98E-07	0.999999702	2.498879837	2.505793417
ALG5|29880	2.99E-07	0.999999701	0.658077798	0.657593255
EPM2AIP1|9852	3.02E-07	0.999999698	1.556807186	1.557276412
TOR1A|1861	3.05E-07	0.999999695	0.631130119	0.630880559
HAUS8|93323	3.28E-07	0.999999672	0.756723432	0.756262008
TTC37|9652	3.35E-07	0.999999665	1.310873634	1.310972611
ICAM5|7087	3.39E-07	0.999999661	4.551958019	4.566569938
SLC39A14|23516	3.46E-07	0.999999654	1.464205652	1.464266924
HMBOX1|79618	3.47E-07	0.999999653	2.046430662	2.051067232
MRPS12|6183	3.61E-07	0.999999639	0.560739054	0.560523373
MUDENG|55745	3.62E-07	0.999999638	0.656105591	0.655688853
DYRK1B|9149	3.69E-07	0.999999631	1.537554314	1.538623999
NCKIPSD|51517	3.70E-07	0.99999963	1.428655692	1.428907708
KLHL13|90293	3.84E-07	0.999999616	0.556282599	0.556150445
SEC61B|10952	3.88E-07	0.999999612	0.655052946	0.654901084
RBM12|10137	3.88E-07	0.999999612	0.829001038	0.828963201
NR6A1|2649	3.98E-07	0.999999602	1.90706071	1.930150478
LRP5|4041	4.00E-07	0.9999996	1.236274076	1.236324114
OXCT2|64064	4.19E-07	0.999999581	2.171789446	2.208830641
MRPL13|28998	4.20E-07	0.99999958	0.691248645	0.691100158
TM7SF3|51768	4.25E-07	0.999999575	0.633535156	0.633381837
SLCO1C1|53919	4.30E-07	0.99999957	0.208903346	0.20030547
ASB1|51665	4.31E-07	0.999999569	1.727119656	1.727594239
DMTF1|9988	4.52E-07	0.999999548	1.34309623	1.343315528
PIP5KL1|138429	4.55E-07	0.999999545	2.472367136	2.52530264
B3GALT6|126792	4.81E-07	0.999999519	0.637589577	0.637419058
TP53I3|9540	4.83E-07	0.999999517	0.555017989	0.554118505
ZFP90|146198	4.84E-07	0.999999516	1.759752404	1.762040711
TMEM33|55161	4.89E-07	0.999999511	0.565431516	0.565311594
TXN|7295	4.93E-07	0.999999507	0.451207298	0.451127701
SACM1L|22908	5.09E-07	0.999999491	0.741625514	0.741458678
LOC220729|220729	5.19E-07	0.999999481	1.782381844	1.784365469
C12orf76|400073	5.20E-07	0.99999948	2.267842374	2.277170705
UQCRFS1|7386	5.30E-07	0.99999947	0.765885847	0.765825569
NOL9|79707	5.36E-07	0.999999464	0.524232655	0.523638821
LETMD1|25875	5.38E-07	0.999999462	2.497024075	2.497647238
POLR2K|5440	5.41E-07	0.999999459	0.584754723	0.58454965
MAP3K15|389840	5.47E-07	0.999999453	2.171733527	2.187052002
ASB6|140459	5.56E-07	0.999999444	0.743282418	0.743121615
XRCC5|7520	5.60E-07	0.99999944	0.796010958	0.795998801
PTGR2|145482	5.62E-07	0.999999438	2.004305749	2.006976891
LOC100132354|100132354	5.65E-07	0.999999435	8.835486886	19.50742131
CENPB|1059	5.67E-07	0.999999433	0.763928912	0.763860152
LAMB2L|22973	5.69E-07	0.999999431	8.036840801	9.405893836
WDR86|349136	5.69E-07	0.999999431	7.915678738	8.536789556
PTMS|5763	5.98E-07	0.999999402	0.68106911	0.6810135
UBE2J2|118424	6.12E-07	0.999999388	0.77414859	0.77406111
EBAG9|9166	6.15E-07	0.999999385	0.732981493	0.732599654
IGFBP3|3486	6.24E-07	0.999999376	2.163534318	2.16364295
PRKAR1B|5575	6.24E-07	0.999999376	0.481170713	0.480439889
C1orf212|113444	6.31E-07	0.999999369	0.626015155	0.625720556
C5orf35|133383	6.34E-07	0.999999366	0.597666269	0.594921334
TCP11L2|255394	6.46E-07	0.999999354	3.029360387	3.048774379
TRIM56|81844	6.67E-07	0.999999333	1.902712139	1.90382497
POLL|27343	6.69E-07	0.999999331	1.788283442	1.789446852
RAB10|10890	6.74E-07	0.999999326	0.766097839	0.766029555
LOC100130015|100130015	6.98E-07	0.999999302	2.025565621	2.04152648
KLHL3|26249	7.00E-07	0.9999993	2.086380946	2.09460512
MFI2|4241	7.03E-07	0.999999297	1.926629981	1.929163889
HMGXB4|10042	7.11E-07	0.999999289	1.317353041	1.317570257
NADSYN1|55191	7.26E-07	0.999999274	1.234349335	1.234531156
AUP1|550	7.27E-07	0.999999273	0.698001354	0.697947388
MGAT2|4247	7.35E-07	0.999999265	0.714582044	0.714403744
SKA1|220134	7.44E-07	0.999999256	0.633430043	0.632629703
MLXIPL|51085	7.46E-07	0.999999254	2.531781026	2.5437844
NBAS|51594	7.98E-07	0.999999202	1.812973492	1.813594117
TMEM25|84866	8.10E-07	0.99999919	1.453325005	1.454665704
LGTN|1939	8.15E-07	0.999999185	1.454922959	1.455183863
FCF1|51077	8.20E-07	0.99999918	0.791090597	0.790922556
TMEM105|284186	8.31E-07	0.999999169	2.671509693	2.743553202
SLC30A4|7782	8.31E-07	0.999999169	1.725180872	1.732572094
RNASEH2B|79621	8.40E-07	0.99999916	0.717213698	0.71681051
FBXW8|26259	8.48E-07	0.999999152	1.558059354	1.559281733
TSLP|85480	8.59E-07	0.999999141	2.182914026	2.201481854
DHX29|54505	8.59E-07	0.999999141	0.62511528	0.624901459
ZNF391|346157	8.61E-07	0.999999139	1.683328205	1.692115
HCCS|3052	8.69E-07	0.999999131	0.589926126	0.589781506
C1orf159|54991	8.79E-07	0.999999121	0.681214349	0.680463238
H2AFV|94239	8.99E-07	0.999999101	0.823909602	0.823881224
BBC3|27113	9.06E-07	0.999999094	2.065657629	2.073434474
DDX39|10212	9.06E-07	0.999999094	0.599103791	0.599020094
LOC100190939|100190939	9.25E-07	0.999999075	2.492829789	2.528656406
FAM86A|196483	9.34E-07	0.999999066	0.544115105	0.543327749
ANAPC2|29882	9.35E-07	0.999999065	0.761522519	0.761376941
RRN3|54700	9.48E-07	0.999999052	0.651310196	0.651150419
EEF1E1|9521	9.52E-07	0.999999048	0.65068499	0.650469675
ING4|51147	9.54E-07	0.999999046	1.963023337	1.965329764
MRPL35|51318	9.60E-07	0.99999904	0.69459163	0.694376648
LOC150197|150197	9.89E-07	0.999999011	2.579901867	2.590638121
PHF21A|51317	1.02E-06	0.999998983	2.328267538	2.329063759
CCNYL1|151195	1.02E-06	0.999998978	0.555944615	0.555574735
DNAJB11|51726	1.03E-06	0.999998974	0.612249883	0.61212771
CDC25A|993	1.03E-06	0.99999897	0.616702094	0.616468985
ODC1|4953	1.04E-06	0.999998963	0.282227973	0.28213832
MRTO4|51154	1.04E-06	0.999998962	0.528845295	0.52864149
CTTNBP2NL|55917	1.05E-06	0.999998948	0.616747841	0.616467151
TLE2|7089	1.07E-06	0.99999893	2.151647587	2.153707758
TMEM44|93109	1.12E-06	0.999998881	2.237424938	2.240414197
PRX|57716	1.14E-06	0.999998859	2.339209562	2.350002782
C12orf52|84934	1.15E-06	0.999998852	0.748273004	0.748038286
HNRNPC|3183	1.16E-06	0.99999884	0.744215809	0.744202794
PFDN6|10471	1.19E-06	0.999998807	0.696808434	0.69662078
CUL9|23113	1.22E-06	0.999998782	1.449371593	1.449955182
MTDH|92140	1.26E-06	0.999998738	0.760077253	0.760057559
POP7|10248	1.27E-06	0.999998732	0.578075612	0.577827988
SASH1|23328	1.27E-06	0.99999873	1.751981136	1.753499845
PRSS27|83886	1.31E-06	0.999998691	2.104419471	2.12359477
GOLGA2|2801	1.32E-06	0.999998682	1.479171543	1.479309054
STK17A|9263	1.32E-06	0.999998679	0.547342746	0.547075168
ZNF397OS|100101467	1.34E-06	0.999998662	1.81042685	1.813456058
MSTO1|55154	1.35E-06	0.999998648	0.557065868	0.556703906
CSNK1E|1454	1.36E-06	0.999998643	1.593509892	1.593567698
TSHZ2|128553	1.37E-06	0.999998629	2.274892335	2.27599279
DOK3|79930	1.38E-06	0.999998624	0.244217398	0.237171617
PLD2|5338	1.39E-06	0.999998612	1.780456486	1.781918167
KLF11|8462	1.39E-06	0.999998607	1.376653676	1.377220597
FAM98B|283742	1.40E-06	0.999998602	0.709952424	0.709685012
C7orf43|55262	1.44E-06	0.999998557	0.614990648	0.614160342
C4orf48|401115	1.48E-06	0.999998521	0.671449402	0.671113849
LOC646851|646851	1.53E-06	0.999998471	1.886329341	1.891052373
SELT|51714	1.53E-06	0.999998469	0.540962962	0.540692949
C5orf41|153222	1.55E-06	0.999998451	2.36248582	2.37097187
SAMD14|201191	1.55E-06	0.999998451	1.960342507	1.986963864
LOC90784|90784	1.55E-06	0.99999845	0.347056015	0.34584786
SFRS2|6427	1.57E-06	0.999998427	0.718827515	0.718803984
DDX19A|55308	1.58E-06	0.999998418	0.71223079	0.71211715
HBEGF|1839	1.60E-06	0.9999984	0.459787368	0.45559198
TM4SF1|4071	1.60E-06	0.999998399	0.582807482	0.582792721
GLRX2|51022	1.60E-06	0.999998398	0.430509778	0.429678908
DCUN1D5|84259	1.61E-06	0.999998389	0.65409288	0.653831994
GNL3L|54552	1.65E-06	0.999998351	0.466260806	0.466149754
KLHL24|54800	1.69E-06	0.999998315	2.604230869	2.607049928
NR4A1|3164	1.70E-06	0.999998305	0.213992823	0.213908989
PCMT1|5110	1.71E-06	0.99999829	0.74990728	0.749835976
TNFSF12-TNFSF13|407977	1.72E-06	0.999998284	19.7767104	971.2965596
ITGAE|3682	1.72E-06	0.999998276	0.529045809	0.528438335
PROCA1|147011	1.74E-06	0.999998259	2.815689858	2.839922416
MRPS18C|51023	1.74E-06	0.999998255	0.45587049	0.455282865
POP4|10775	1.78E-06	0.999998219	0.547225834	0.546779262
C6orf211|79624	1.78E-06	0.999998218	0.741609219	0.74140776
KRBA2|124751	1.79E-06	0.999998207	1.826521227	1.836047187
C1orf204|284677	1.80E-06	0.9999982	5.133532462	5.377235158
ZNF224|7767	1.80E-06	0.999998196	1.44049505	1.442027263
HAUS6|54801	1.83E-06	0.999998175	1.659769235	1.660043465
MRPL1|65008	1.83E-06	0.999998171	0.431653422	0.430843274
YWHAZ|7534	1.84E-06	0.999998161	0.676007656	0.675998492
COMMD4|54939	1.90E-06	0.999998102	0.748218321	0.748103811
SLC25A37|51312	1.92E-06	0.999998083	2.587316132	2.587927984
UMPS|7372	1.94E-06	0.999998062	0.555705585	0.555455019
DPP3|10072	1.96E-06	0.999998045	0.594910099	0.594696478
ACTL6A|86	1.98E-06	0.999998023	0.676487627	0.676362173
PTP4A3|11156	2.00E-06	0.999998004	2.086819623	2.093017618
SLC25A27|9481	2.03E-06	0.999997967	2.58898278	2.598537189
COMMD2|51122	2.07E-06	0.999997929	0.763122679	0.762940779
TBC1D3|729873	2.11E-06	0.999997894	2.106853208	2.107989469
TP53RK|112858	2.14E-06	0.999997855	0.61460447	0.61417482
KDM4B|23030	2.24E-06	0.999997762	1.561597384	1.561906393
HSD17B12|51144	2.27E-06	0.999997735	0.67511164	0.674927271
C11orf58|10944	2.31E-06	0.999997687	0.703455115	0.70339903
PCSK4|54760	2.35E-06	0.999997653	3.413007479	3.456878344
DDX17|10521	2.44E-06	0.999997559	1.376383044	1.376408773
GMFB|2764	2.47E-06	0.999997527	0.674974741	0.674821697
ADC|113451	2.56E-06	0.999997444	2.038427962	2.055166351
RNMT|8731	2.59E-06	0.999997415	1.38820419	1.388371062
ZNF410|57862	2.64E-06	0.999997358	0.788520972	0.788334096
QDPR|5860	2.67E-06	0.99999733	0.625550072	0.625231455
C9orf114|51490	2.67E-06	0.999997325	0.670278591	0.66997748
JPH2|57158	2.69E-06	0.999997305	3.633530634	3.650150888
SUN2|25777	2.72E-06	0.999997282	1.434563665	1.434779409
FAM116B|414918	2.73E-06	0.999997266	2.247025837	2.268651746
GGA1|26088	2.75E-06	0.999997252	1.250448305	1.250662506
CCDC99|54908	2.76E-06	0.999997242	0.69362071	0.693522307
TTC28|23331	2.77E-06	0.999997233	1.543694251	1.544079989
VPS13D|55187	2.77E-06	0.999997226	1.455981982	1.456188799
PDXDC2|283970	2.79E-06	0.999997208	1.58731391	1.588943189
SUMO1|7341	2.82E-06	0.999997183	0.735766995	0.735692247
SRPRB|58477	2.84E-06	0.999997164	0.544484439	0.544335537
MRPS17|51373	2.94E-06	0.999997058	0.52671552	0.526140725
PIGL|9487	2.95E-06	0.999997049	2.084766433	2.092020101
MRPL52|122704	3.07E-06	0.999996935	0.675744643	0.675427856
COQ3|51805	3.14E-06	0.999996862	0.670693368	0.6700507
C14orf169|79697	3.15E-06	0.999996848	0.530383768	0.529643552
FAM108B1|51104	3.26E-06	0.999996745	0.67698643	0.676523228
SCAPER|49855	3.34E-06	0.999996661	1.921789226	1.923578187
BTBD2|55643	3.36E-06	0.999996642	1.380505315	1.380667125
NBN|4683	3.50E-06	0.999996497	0.706508432	0.706411048
MAPK8IP3|23162	3.53E-06	0.999996467	2.132464673	2.132977622
MTRR|4552	3.54E-06	0.999996462	0.658075359	0.657974663
GLI4|2738	3.55E-06	0.999996445	1.648397002	1.651105101
IL17REL|400935	3.58E-06	0.999996415	2.939343383	3.001162233
ALG10B|144245	3.60E-06	0.999996395	1.627496853	1.628255309
EFR3A|23167	3.63E-06	0.999996368	0.737967206	0.737852258
ZFYVE20|64145	3.64E-06	0.999996363	1.265172521	1.265367033
RBM45|129831	3.70E-06	0.999996295	0.684530806	0.68345367
GGA2|23062	3.76E-06	0.999996244	1.214214861	1.214303164
ZNF555|148254	3.80E-06	0.999996195	1.711579721	1.720716715
LOC728643|728643	3.82E-06	0.999996183	0.262331595	0.25652951
HCG27|253018	4.00E-06	0.999995998	6.20604978	6.848137992
EIF4E2|9470	4.04E-06	0.999995965	0.789368499	0.789255478
MOCS2|4338	4.04E-06	0.999995963	0.673800837	0.673546119
LRP1|4035	4.06E-06	0.999995943	3.914841196	3.915366039
CRAT|1384	4.07E-06	0.999995935	2.10845117	2.109865
APP|351	4.12E-06	0.999995875	1.284655308	1.284686081
OBFC1|79991	4.18E-06	0.999995816	2.162349375	2.166003485
C17orf91|84981	4.27E-06	0.99999573	0.422398267	0.419811769
ZNF696|79943	4.36E-06	0.999995638	1.309646014	1.310433385
PPP2R3B|28227	4.37E-06	0.999995635	1.55153945	1.552299792
NKTR|4820	4.48E-06	0.999995517	1.524048056	1.524186897
MYO18A|399687	4.51E-06	0.999995493	1.420338054	1.420486095
RFNG|5986	4.52E-06	0.999995482	1.685959348	1.68710061
KIAA0649|9858	4.52E-06	0.999995478	1.381492947	1.381679634
WDR61|80349	4.59E-06	0.99999541	0.745461652	0.745340739
C1orf128|57095	4.60E-06	0.999995396	0.714526907	0.71431576
ADSS|159	4.66E-06	0.999995338	0.72604016	0.725912602
RQCD1|9125	4.67E-06	0.999995335	0.73297649	0.732495099
KBTBD8|84541	4.69E-06	0.999995313	0.264824892	0.246590538
COX6B1|1340	4.73E-06	0.999995266	0.764302505	0.764250273
FAM160A1|729830	4.85E-06	0.999995145	2.387626916	2.392519928
SDK1|221935	4.94E-06	0.999995065	2.148541696	2.153795256
MYCBPAP|84073	5.03E-06	0.999994972	6.273882435	7.287561685
TLX3|30012	5.15E-06	0.999994851	0.526512741	0.525022186
C9orf156|51531	5.23E-06	0.999994766	0.62596752	0.624656668
ADSSL1|122622	5.26E-06	0.999994741	2.763748298	2.764871294
ARF4|378	5.27E-06	0.999994731	0.743419713	0.743373323
LSM11|134353	5.31E-06	0.999994693	1.854035465	1.854664734
MRPS14|63931	5.40E-06	0.999994597	0.8106532	0.810428099
DNAH1|25981	5.41E-06	0.999994588	4.00885884	4.067518128
DMC1|11144	5.51E-06	0.999994492	4.15546339	4.663192842
SPOCD1|90853	5.60E-06	0.999994405	3.775784947	3.90891218
PKN1|5585	5.72E-06	0.999994284	1.512302087	1.512443428
JMJD5|79831	5.72E-06	0.99999428	0.573427423	0.570006266
VPS26A|9559	5.88E-06	0.999994125	0.756181061	0.756083328
FBXO9|26268	5.89E-06	0.999994114	0.709784524	0.70960594
DNTTIP2|30836	5.96E-06	0.999994041	0.522085637	0.521940518
ZNF519|162655	5.96E-06	0.999994035	1.843104425	1.848299144
TM9SF2|9375	5.97E-06	0.999994034	0.76786533	0.767828995
RBM33|155435	5.99E-06	0.999994011	1.758642199	1.759002341
EBNA1BP2|10969	6.17E-06	0.999993826	0.403277703	0.403150815
C1orf38|9473	6.36E-06	0.999993636	3.803271465	3.838529337
HOOK2|29911	6.37E-06	0.999993635	1.608493659	1.609384566
GNG5|2787	6.38E-06	0.999993618	0.734646776	0.734527802
FAM167B|84734	6.42E-06	0.999993584	3.392185723	3.562809323
C19orf54|284325	6.53E-06	0.999993472	1.861207889	1.863566236
S100A9|6280	6.54E-06	0.999993463	16.4406776	16.96027284
CYP20A1|57404	6.60E-06	0.999993395	0.532941712	0.532149007
MMP28|79148	6.63E-06	0.999993373	4.380263576	4.924927142
DLG4|1742	6.65E-06	0.999993348	2.298704326	2.301128195
PLXNA2|5362	6.67E-06	0.999993335	0.236008705	0.233660317
SNAPC3|6619	6.67E-06	0.99999333	1.509161071	1.50970978
PMS2L3|5387	6.70E-06	0.999993297	1.765668942	1.77104823
CCDC93|54520	6.79E-06	0.999993212	1.204288891	1.204426933
MORF4L1|10933	6.88E-06	0.999993117	0.785335515	0.785283497
PINX1|54984	6.89E-06	0.999993115	0.598530821	0.597414006
MAP2K5|5607	6.95E-06	0.999993048	1.65386569	1.655131952
YIPF2|78992	6.96E-06	0.999993043	1.542190586	1.542724155
C17orf108|201229	6.99E-06	0.999993006	3.046412922	3.207241985
BCOR|54880	7.05E-06	0.999992954	1.198278065	1.198364555
IPPK|64768	7.05E-06	0.999992954	0.710871803	0.710468247
LTV1|84946	7.06E-06	0.99999294	0.5290915	0.528802977
HRAS|3265	7.07E-06	0.999992927	0.626036424	0.62548096
CIAPIN1|57019	7.09E-06	0.999992909	0.571154766	0.570966354
SUV420H1|51111	7.25E-06	0.999992749	1.245054857	1.2452409
PLXND1|23129	7.30E-06	0.999992696	1.689789569	1.68992521
ITGB4|3691	7.35E-06	0.999992653	4.873750986	4.879194379
RIOK2|55781	7.36E-06	0.999992636	0.749713364	0.749475642
BRSK1|84446	7.48E-06	0.999992524	2.012314636	2.021942303
GAS2L1|10634	7.51E-06	0.999992491	0.807803246	0.807665937
KIAA1324|57535	7.53E-06	0.999992474	0.348481216	0.340208551
TPM3|7170	7.54E-06	0.999992461	0.589753787	0.589721743
JUN|3725	7.56E-06	0.999992445	0.100163093	0.100049407
ARGLU1|55082	7.57E-06	0.999992431	1.749931688	1.750036406
ATG3|64422	7.57E-06	0.999992427	0.666499805	0.666313603
RDH11|51109	7.63E-06	0.999992368	0.790403151	0.790349143
LAMB2|3913	7.73E-06	0.999992271	1.787199446	1.787398758
NIPSNAP1|8508	7.77E-06	0.999992229	1.605126751	1.605345479
SIX5|147912	7.88E-06	0.999992124	1.463030271	1.463668902
MTMR11|10903	7.88E-06	0.999992121	2.572702946	2.585206735
TMEM19|55266	7.88E-06	0.99999212	0.568357629	0.567900532
SERTAD1|29950	7.98E-06	0.999992023	0.583473664	0.582246737
MBD5|55777	7.99E-06	0.999992013	1.710936564	1.71437303
RABEPK|10244	8.27E-06	0.999991733	0.654412358	0.654139995
RTN4IP1|84816	8.40E-06	0.999991603	0.680317862	0.679776276
KCNF1|3754	8.46E-06	0.99999154	0.147684393	0.08117915
VEGFA|7422	8.57E-06	0.999991429	2.618803471	2.619174822
FAM160A2|84067	8.64E-06	0.999991357	1.304741551	1.305208995
B3GALTL|145173	8.69E-06	0.999991313	0.517872968	0.516430696
CCNB1|891	8.85E-06	0.999991154	0.697599295	0.697549748
SGSM2|9905	8.93E-06	0.999991069	1.704737293	1.705061832
ADAMTS13|11093	9.10E-06	0.999990899	2.311890084	2.325613781
DAND5|199699	9.27E-06	0.999990734	3.095138942	3.280140633
PRCD|768206	9.35E-06	0.999990647	3.739795801	3.8583345
HDAC5|10014	9.43E-06	0.999990567	2.052543114	2.053892629
SDHD|6392	9.48E-06	0.99999052	0.777236273	0.777113011
LARP6|55323	9.66E-06	0.999990336	1.802708612	1.804396047
POLR3B|55703	9.67E-06	0.999990328	0.460810925	0.460200897
RRP15|51018	9.70E-06	0.999990296	0.608647565	0.608403729
MCOLN2|255231	9.76E-06	0.999990244	0.507979811	0.505887672
MORN1|79906	9.77E-06	0.99999023	1.871965321	1.880339206
TMEM93|83460	1.01E-05	0.999989923	0.708456011	0.708211555
TAB1|10454	1.01E-05	0.999989897	1.262561238	1.262754256
RBX1|9978	1.02E-05	0.999989808	0.764106141	0.763976402
FOXO3|2309	1.03E-05	0.999989741	1.617039294	1.617506387
PNPT1|87178	1.04E-05	0.999989648	0.581862952	0.581730009
PNP|4860	1.07E-05	0.999989257	0.657537409	0.657447469
YEATS2|55689	1.07E-05	0.999989253	1.837950501	1.838317845
RWDD2A|112611	1.08E-05	0.999989172	1.683431705	1.687011541
SDCCAG1|9147	1.08E-05	0.999989161	0.710412563	0.710274661
DERL3|91319	1.11E-05	0.999988892	3.877319492	3.9017876
SS18L2|51188	1.12E-05	0.999988836	0.714303073	0.713708425
KIF13B|23303	1.13E-05	0.999988697	1.723553163	1.72480208
PDGFD|80310	1.14E-05	0.99998856	0.401693803	0.391273892
PRDM15|63977	1.15E-05	0.999988534	1.408762085	1.409280211
WDR45L|56270	1.15E-05	0.999988485	1.817230001	1.817473549
ELOVL4|6785	1.16E-05	0.999988426	0.609379086	0.607123452
MED15|51586	1.16E-05	0.999988362	1.400954725	1.401143448
IFT81|28981	1.17E-05	0.999988309	1.402565774	1.403243022
STK19|8859	1.19E-05	0.999988093	1.65246949	1.654169543
RIPK1|8737	1.19E-05	0.999988064	0.759681623	0.759410551
TBC1D9B|23061	1.20E-05	0.999987969	1.497546853	1.497612521
HDAC10|83933	1.20E-05	0.99998795	1.446126263	1.447011987
GCSH|2653	1.22E-05	0.999987834	0.494827103	0.494487036
FAM81A|145773	1.23E-05	0.999987651	0.677344034	0.677072318
PRMT5|10419	1.24E-05	0.999987639	0.556971764	0.556879808
CLSTN3|9746	1.24E-05	0.999987618	1.701732057	1.70291585
LOC100133545|100133545	1.24E-05	0.999987594	2.931849159	2.977237717
FAM113B|91523	1.26E-05	0.999987446	2.208934488	2.217843706
CROCCL2|114819	1.26E-05	0.9999874	1.853751093	1.8633488
RGS20|8601	1.26E-05	0.999987386	0.563102404	0.560144535
SCNN1D|6339	1.26E-05	0.999987372	2.090893863	2.103106898
HNRNPL|3191	1.27E-05	0.999987346	0.853241164	0.853224266
SYPL1|6856	1.27E-05	0.999987279	0.761271377	0.761181597
LOC100128640|100128640	1.27E-05	0.99998725	3.030885197	3.187373121
NARS2|79731	1.28E-05	0.999987164	0.836139572	0.835962765
C6orf115|58527	1.32E-05	0.999986827	0.69930008	0.698883292
ALG1|56052	1.33E-05	0.999986686	0.522881617	0.522529217
PPIL6|285755	1.34E-05	0.999986632	2.792839567	2.86163767
AFAP1L1|134265	1.35E-05	0.999986496	1.777406989	1.778694657
PDE12|201626	1.36E-05	0.999986377	0.654253927	0.654028184
RNPC3|55599	1.38E-05	0.999986248	1.649018996	1.651148237
ARPC4|10093	1.38E-05	0.999986195	0.66081889	0.660737404
MRPL21|219927	1.38E-05	0.999986162	0.754213454	0.75408336
TRIP10|9322	1.39E-05	0.999986113	1.324475284	1.324643277
UQCC|55245	1.40E-05	0.99998597	1.313894421	1.31404903
C3orf64|285203	1.41E-05	0.999985947	0.686681053	0.685917065
SERTAD2|9792	1.41E-05	0.999985914	1.387089047	1.387471179
CAB39L|81617	1.42E-05	0.999985794	1.575741413	1.580551197
TAF9|6880	1.42E-05	0.999985763	0.796566228	0.796511213
CCT3|7203	1.43E-05	0.999985674	0.684389145	0.684375755
RNF169|254225	1.46E-05	0.999985365	1.611531518	1.61186491
LRG1|116844	1.48E-05	0.999985199	4.257769185	4.358466283
EXOG|9941	1.48E-05	0.999985189	0.535705365	0.534843225
ATF2|1386	1.49E-05	0.999985105	1.346721858	1.347492889
CWF19L2|143884	1.50E-05	0.999985049	0.803138247	0.802778624
HN1|51155	1.51E-05	0.99998492	0.590148713	0.590054736
ZNF271|10778	1.51E-05	0.999984857	0.740226691	0.739739456
MORC3|23515	1.52E-05	0.999984807	1.354307566	1.355037764
AK1|203	1.52E-05	0.999984769	0.627610786	0.627389821
SLC25A25|114789	1.56E-05	0.999984354	0.60853063	0.60802859
POLR3D|661	1.57E-05	0.999984337	1.540325034	1.540804791
MON2|23041	1.57E-05	0.999984268	1.266046606	1.266207583
MEPCE|56257	1.64E-05	0.999983639	0.608198193	0.608058705
LPPR3|79948	1.67E-05	0.999983292	2.007646121	2.011863426
VPS39|23339	1.68E-05	0.99998318	1.329628787	1.329784037
ZNF526|116115	1.71E-05	0.999982947	1.387528048	1.388320107
FCGBP|8857	1.73E-05	0.9999827	2.779815904	2.878030428
LOC338799|338799	1.76E-05	0.999982435	2.046407547	2.049804873
CPAMD8|27151	1.77E-05	0.999982325	2.898946331	2.950707217
YPEL2|388403	1.77E-05	0.999982281	1.797655126	1.801824715
CABC1|56997	1.79E-05	0.999982129	1.573825985	1.574552728
MGAT5|4249	1.80E-05	0.999982038	1.49116907	1.492647072
HOXA11AS|221883	1.84E-05	0.999981594	2.849390483	2.862527796
CTPS|1503	1.84E-05	0.999981582	0.526993555	0.526899622
UTP23|84294	1.85E-05	0.999981549	0.715322732	0.715007704
KIAA0586|9786	1.87E-05	0.999981293	0.658238531	0.657756204
SEZ6L2|26470	1.88E-05	0.999981169	1.493829124	1.494174572
ZSWIM4|65249	1.92E-05	0.999980833	1.611426417	1.61401693
FLJ16779|100192386	1.92E-05	0.999980787	4.262729198	4.294750196
SLAMF8|56833	1.92E-05	0.99998078	7.383588455	8.228480444
GPR172A|79581	1.94E-05	0.999980617	0.604552684	0.604428704
FOXO1|2308	1.94E-05	0.999980596	1.517523177	1.52075507
IL18BP|10068	1.95E-05	0.999980473	1.782264734	1.784824731
GEMIN8|54960	1.99E-05	0.999980124	1.754036971	1.756348348
MRE11A|4361	1.99E-05	0.999980062	1.367251061	1.367522944
DCST2|127579	2.01E-05	0.999979862	4.323722554	4.88932377
ANKRD13A|88455	2.03E-05	0.999979741	1.187829358	1.187985289
WBSCR16|81554	2.07E-05	0.999979256	0.781964265	0.781893801
TSPYL4|23270	2.08E-05	0.999979219	1.804592459	1.805563476
EGFR|1956	2.13E-05	0.999978714	1.857093294	1.857463862
WHSC1L1|54904	2.15E-05	0.999978491	1.521454616	1.521803489
BAIAP3|8938	2.16E-05	0.999978429	3.129320416	3.176420305
KPTN|11133	2.19E-05	0.999978054	0.726919982	0.726180127
TMEM85|51234	2.26E-05	0.999977408	0.713424847	0.713320661
STAT2|6773	2.27E-05	0.999977342	1.434730756	1.435358249
UTP15|84135	2.27E-05	0.999977317	0.482410477	0.481816636
MRPS7|51081	2.29E-05	0.999977133	0.611183335	0.611021915
TAF13|6884	2.29E-05	0.999977094	0.547128375	0.546013005
ZNF468|90333	2.29E-05	0.999977089	0.67112299	0.670539053
LOC650623|650623	2.31E-05	0.999976945	1.988347294	1.994076676
MYO9A|4649	2.31E-05	0.999976877	1.655530419	1.656507693
FAM27A|548321	2.32E-05	0.999976847	0.375164673	0.371948147
POLE4|56655	2.33E-05	0.999976679	0.591604967	0.591277011
SLC2A6|11182	2.36E-05	0.999976403	0.322895438	0.321743973
LRRC23|10233	2.38E-05	0.999976203	2.408802567	2.42242407
DNAJC11|55735	2.40E-05	0.999976022	0.637635918	0.637516058
WSB1|26118	2.40E-05	0.999975953	3.346482125	3.347150659
DDX5|1655	2.45E-05	0.999975488	0.598293075	0.598268381
PRKCSH|5589	2.45E-05	0.999975461	1.260334242	1.26035708
WDR31|114987	2.46E-05	0.999975449	2.546577687	2.584915698
RND3|390	2.47E-05	0.999975261	0.568055672	0.567547715
DUSP5P|574029	2.49E-05	0.999975057	1.635830507	1.641684825
TMEM183A|92703	2.51E-05	0.999974927	0.753130708	0.753018942
ACTR5|79913	2.55E-05	0.999974529	0.575672987	0.575019368
LOC440957|440957	2.57E-05	0.999974332	0.493446611	0.491636831
PCOLCE|5118	2.58E-05	0.999974208	1.800819254	1.800919146
WDR59|79726	2.59E-05	0.999974123	1.284234353	1.284506451
PRR22|163154	2.59E-05	0.999974104	0.361744419	0.352154157
BRI3BP|140707	2.63E-05	0.999973712	0.640303156	0.639702753
TFB2M|64216	2.63E-05	0.999973671	0.611856193	0.611506359
PLCD1|5333	2.66E-05	0.999973372	1.94108911	1.960136143
ENSA|2029	2.68E-05	0.999973239	0.752038298	0.751988914
DDX46|9879	2.69E-05	0.999973106	0.683428374	0.683384715
NOL10|79954	2.71E-05	0.999972933	0.606332022	0.606052137
ING3|54556	2.73E-05	0.99997271	0.717317679	0.716894834
GJC2|57165	2.74E-05	0.999972556	2.808690495	2.819040649
NEK9|91754	2.76E-05	0.999972417	1.535966724	1.536203249
ZNF395|55893	2.76E-05	0.999972392	2.758787404	2.760004111
FER1L4|80307	2.77E-05	0.999972342	4.286000209	4.300252516
ETF1|2107	2.77E-05	0.999972327	0.647146088	0.647118246
THOC4|10189	2.78E-05	0.999972237	0.589951694	0.589856809
MYEOV2|150678	2.78E-05	0.999972221	0.625293814	0.624983528
POLE2|5427	2.80E-05	0.999972033	0.719402797	0.718926471
ICMT|23463	2.84E-05	0.999971596	0.666662846	0.666594715
PPIL5|122769	2.84E-05	0.99997159	0.59174026	0.591367943
FBLN7|129804	2.84E-05	0.99997158	3.645883347	3.664053958
FBXL4|26235	2.84E-05	0.99997156	1.467931803	1.469012863
LSM10|84967	2.85E-05	0.999971468	0.50412661	0.503692556
SNRPD1|6632	2.89E-05	0.999971119	0.646855656	0.646738435
ZAK|51776	2.91E-05	0.999970901	1.441424022	1.44159178
TMEM194A|23306	2.91E-05	0.999970863	1.840256052	1.840730441
ATXN7L3B|552889	2.92E-05	0.999970829	1.340592567	1.340730616
C2orf47|79568	2.94E-05	0.999970626	0.698507817	0.698224409
C8orf77|286103	2.94E-05	0.999970571	2.66454545	2.731700215
PPPDE2|27351	2.97E-05	0.999970288	0.703538398	0.703051651
GK5|256356	2.98E-05	0.999970235	1.374180662	1.374569293
TOR3A|64222	2.99E-05	0.999970105	0.624533056	0.624341961
SSNA1|8636	3.02E-05	0.999969838	0.687879844	0.687619753
TXNDC17|84817	3.07E-05	0.999969347	0.686941955	0.686798717
ANKRD9|122416	3.09E-05	0.999969124	2.399115781	2.401182578
THBS3|7059	3.12E-05	0.999968779	1.84714379	1.852064836
SLC39A13|91252	3.16E-05	0.999968411	1.414616662	1.415136709
CRELD1|78987	3.19E-05	0.999968118	2.308522782	2.315474018
BCLAF1|9774	3.19E-05	0.999968067	0.536920441	0.536855363
MSRB3|253827	3.21E-05	0.999967933	0.522592965	0.521661752
HIST1H2AE|3012	3.22E-05	0.999967839	0.53084217	0.52860293
DCUN1D1|54165	3.24E-05	0.999967637	0.754005324	0.753742248
GMCL1|64395	3.24E-05	0.999967616	1.336651797	1.337044146
C19orf24|55009	3.25E-05	0.999967518	0.585606522	0.585339699
AKT1S1|84335	3.26E-05	0.999967432	0.732301806	0.73219181
RPS27L|51065	3.28E-05	0.999967205	0.548370125	0.548207913
TTLL1|25809	3.33E-05	0.999966681	2.856140027	2.914328172
C16orf58|64755	3.40E-05	0.999965977	1.795746509	1.796249163
SNX4|8723	3.45E-05	0.999965489	0.838908314	0.83877964
IL10RB|3588	3.50E-05	0.999964979	1.389814983	1.390986879
SAMHD1|25939	3.54E-05	0.999964563	0.55861023	0.558082701
LAMP1|3916	3.55E-05	0.999964512	0.78629669	0.786277528
SRFBP1|153443	3.56E-05	0.999964389	0.737701158	0.737247241
PAG1|55824	3.67E-05	0.999963255	2.051202506	2.052653467
DNAJC4|3338	3.69E-05	0.999963097	1.561856995	1.562979586
DNAJC18|202052	3.69E-05	0.999963077	1.584060648	1.585547267
NUFIP2|57532	3.81E-05	0.999961949	1.551924202	1.552000353
CRYL1|51084	3.81E-05	0.999961946	2.131119447	2.137670562
ARL4A|10124	3.83E-05	0.99996174	0.489793535	0.48935233
DBF4|10926	3.92E-05	0.999960846	0.737907198	0.737699192
TMEM143|55260	3.94E-05	0.999960633	1.73115852	1.734188383
SPTBN5|51332	3.95E-05	0.999960487	0.319350924	0.301477723
DNM2|1785	3.96E-05	0.99996036	1.489389804	1.489466125
TRIOBP|11078	3.96E-05	0.999960355	1.35952487	1.359793534
NIPA1|123606	3.97E-05	0.999960255	1.723527252	1.724168105
ARRDC4|91947	3.98E-05	0.999960198	2.44769635	2.455426812
NCOA5|57727	3.99E-05	0.999960097	0.505605045	0.505335775
DCTPP1|79077	4.00E-05	0.999959988	0.568914702	0.568738492
SEMA4A|64218	4.03E-05	0.999959746	13.0383214	18.38434373
ZNF268|10795	4.07E-05	0.999959332	0.69285804	0.691872996
PAPD4|167153	4.10E-05	0.999958956	1.29981369	1.300156804
MOBKL3|25843	4.12E-05	0.999958762	0.777081927	0.776971668
CDK3|1018	4.13E-05	0.99995874	1.884941165	1.888844502
SERPINB3|6317	4.15E-05	0.999958468	13.96247493	14.28285406
PRMT3|10196	4.19E-05	0.999958141	0.687109976	0.686931005
RBCK1|10616	4.36E-05	0.999956416	1.339282369	1.339577777
LMAN2L|81562	4.37E-05	0.999956313	0.724460604	0.724091483
MRPL3|11222	4.40E-05	0.999955954	0.712141435	0.712080035
ABHD11|83451	4.49E-05	0.99995515	0.77363	0.773161741
CTSB|1508	4.49E-05	0.999955109	1.829231192	1.829327549
ILKAP|80895	4.51E-05	0.999954944	0.62904986	0.628382696
PGAM5|192111	4.52E-05	0.999954798	0.660498587	0.660331943
SLC27A4|10999	4.57E-05	0.999954262	0.480649139	0.480353576
ZMPSTE24|10269	4.69E-05	0.999953147	0.3356942	0.335508772
KIAA1033|23325	4.73E-05	0.999952734	0.817053268	0.816942995
POLR2G|5436	4.74E-05	0.999952589	0.653110208	0.652963575
TIPIN|54962	4.75E-05	0.999952536	0.621448002	0.620800337
LYST|1130	4.77E-05	0.999952285	1.538347428	1.539181293
DCAF5|8816	4.78E-05	0.999952215	1.248543548	1.24869102
CSNK2A2|1459	4.79E-05	0.99995207	1.463015418	1.463507244
WWTR1|25937	4.80E-05	0.999952021	1.379171973	1.379778277
VPS24|51652	4.83E-05	0.999951725	0.742299821	0.742196486
IFIT1|3434	4.83E-05	0.999951701	0.577993385	0.576449474
GFM1|85476	4.87E-05	0.999951336	0.645762755	0.645647806
ZWILCH|55055	4.94E-05	0.999950566	0.711856375	0.71171982
EIF1AX|1964	5.02E-05	0.999949805	0.576939368	0.576867013
C14orf2|9556	5.04E-05	0.999949566	0.710527036	0.710434515
RALGDS|5900	5.06E-05	0.999949407	1.665556543	1.66617552
SCO1|6341	5.10E-05	0.999948966	0.696427232	0.696246192
LINS1|55180	5.12E-05	0.999948767	0.701187136	0.700227141
HSPH1|10808	5.18E-05	0.999948199	0.391816457	0.391700465
C4orf14|84273	5.20E-05	0.999948014	1.665868849	1.666371557
GSDMB|55876	5.22E-05	0.99994776	2.999292437	3.034124488
CLN8|2055	5.24E-05	0.999947595	1.871397623	1.874341083
LMLN|89782	5.25E-05	0.99994748	1.568087534	1.569571757
EXOSC3|51010	5.31E-05	0.999946859	0.714977364	0.714748644
MOAP1|64112	5.34E-05	0.999946564	1.405295098	1.405909005
ZHX3|23051	5.35E-05	0.999946549	1.235118951	1.235294644
NFKBIB|4793	5.35E-05	0.999946451	0.545026476	0.544440881
ATXN1|6310	5.36E-05	0.999946362	1.769585352	1.770686357
PLEKHM1P|440456	5.39E-05	0.99994612	1.428495197	1.430863869
RBM5|10181	5.46E-05	0.999945449	1.387858323	1.388017744
PPT2|9374	5.48E-05	0.999945216	0.790643586	0.790521015
LOC283314|283314	5.50E-05	0.999945014	2.063199638	2.070992309
SDHAP1|255812	5.50E-05	0.999944993	1.758809403	1.761062637
ISL1|3670	5.50E-05	0.999944981	0.458658712	0.454048652
FANK1|92565	5.55E-05	0.999944496	3.655118052	3.703372543
TRIM26|7726	5.56E-05	0.999944356	0.554024715	0.55377897
HNRNPR|10236	5.58E-05	0.999944177	0.665631738	0.665591496
SORD|6652	5.59E-05	0.999944067	0.68840809	0.68830231
LOC84740|84740	5.60E-05	0.999944033	1.873447968	1.886448454
ALDH3B1|221	5.63E-05	0.999943685	2.294660169	2.29520815
R3HDM2|22864	5.65E-05	0.999943517	1.737111908	1.737832083
C12orf26|84190	5.73E-05	0.999942697	0.598141078	0.594032934
MFSD5|84975	5.75E-05	0.99994247	0.617976658	0.617682558
TTC9C|283237	5.78E-05	0.999942249	1.340709831	1.341241765
C9orf80|58493	5.80E-05	0.999942014	0.753337914	0.752580569
KIAA1958|158405	5.83E-05	0.999941689	2.375895023	2.386574857
SH3BP1|23616	5.89E-05	0.999941111	1.591637912	1.595666401
DTYMK|1841	5.91E-05	0.999940918	0.706303427	0.70610652
COG2|22796	5.96E-05	0.999940358	0.777961065	0.777827214
GTPBP2|54676	5.99E-05	0.999940103	1.671074008	1.671498688
LOC646471|646471	6.01E-05	0.999939932	2.114461999	2.125775155
MRPS11|64963	6.07E-05	0.999939273	0.672417455	0.672226276
C19orf62|29086	6.09E-05	0.999939112	0.84958803	0.849516091
GIPC1|10755	6.11E-05	0.999938872	0.58504065	0.584890919
KIAA0182|23199	6.12E-05	0.999938786	1.385568653	1.385715957
PLD3|23646	6.14E-05	0.999938645	1.505380051	1.505506606
CSAD|51380	6.18E-05	0.999938151	1.584053684	1.585463826
TMEM134|80194	6.20E-05	0.999938014	1.239787063	1.240305125
LOC100272217|100272217	6.21E-05	0.999937891	2.425360187	2.462479004
SYT7|9066	6.22E-05	0.999937821	1.962814784	1.965173288
ZDHHC13|54503	6.27E-05	0.999937269	0.689572554	0.689060964
SPCS2|9789	6.30E-05	0.999936974	0.601241974	0.601024157
LSM7|51690	6.31E-05	0.999936865	0.719295976	0.719090693
LOC100133331|100133331	6.31E-05	0.999936857	1.35333634	1.354049053
CLK3|1198	6.32E-05	0.999936769	1.76668168	1.76722805
NEDD8|4738	6.36E-05	0.99993645	0.771893458	0.771830919
PML|5371	6.42E-05	0.999935804	1.45592011	1.456578999
SIP1|8487	6.43E-05	0.999935688	0.72942525	0.728858632
KIAA0907|22889	6.45E-05	0.999935511	1.688643074	1.688892888
TMTC4|84899	6.46E-05	0.999935386	1.34901828	1.34945432
COL13A1|1305	6.56E-05	0.999934431	8.086213339	8.824679147
PSMA5|5686	6.60E-05	0.999933963	0.65253469	0.652460312
DHX57|90957	6.66E-05	0.99993342	0.644683765	0.644334826
QTRTD1|79691	6.66E-05	0.999933374	0.665308798	0.665062844
PPP1R15A|23645	6.69E-05	0.999933134	0.367729707	0.367403223
KCTD7|154881	6.69E-05	0.99993309	2.019532337	2.020928463
SMAD9|4093	6.71E-05	0.999932941	2.328945202	2.342338424
MARCH9|92979	6.79E-05	0.99993206	1.52890982	1.530424249
REM2|161253	6.89E-05	0.999931106	2.151131974	2.211309302
H2AFX|3014	6.93E-05	0.999930724	0.614331878	0.614210325
OBSCN|84033	6.95E-05	0.999930521	2.005767933	2.006024795
NSFL1C|55968	7.00E-05	0.999930042	0.748731904	0.748577481
DHRS2|10202	7.03E-05	0.999929733	0.435619694	0.429235565
PPP1CA|5499	7.03E-05	0.999929732	0.725717701	0.725674909
TOMM22|56993	7.09E-05	0.999929059	0.672008403	0.671840986
NCEH1|57552	7.28E-05	0.999927168	0.496543579	0.495810939
OBFC2B|79035	7.29E-05	0.999927136	0.70124917	0.701094414
FAM160B2|64760	7.30E-05	0.999927025	1.386465176	1.386839521
AGPHD1|123688	7.34E-05	0.999926634	1.998984488	2.01976889
PDRG1|81572	7.34E-05	0.999926629	0.723858391	0.723596184
GTF3A|2971	7.35E-05	0.999926519	0.720879589	0.720795275
KIAA1147|57189	7.40E-05	0.999925967	1.573791447	1.574432846
DPH2|1802	7.40E-05	0.999925962	0.508958962	0.508631967
BACH1|571	7.52E-05	0.999924823	1.840484359	1.841613795
FBXO2|26232	7.52E-05	0.999924789	1.601295543	1.602389781
SDHAF2|54949	7.59E-05	0.999924148	0.698271039	0.698021172
PHF20L1|51105	7.60E-05	0.999923977	0.66834058	0.668224876
NRTN|4902	7.61E-05	0.999923887	2.193253124	2.238852294
MUL1|79594	7.63E-05	0.999923695	0.715627823	0.715346276
UCN|7349	7.84E-05	0.99992164	2.50343981	2.578099686
MTMR9|66036	7.85E-05	0.99992149	0.726448855	0.726109999
ENO2|2026	7.87E-05	0.999921321	3.786600619	3.78832695
FOXO4|4303	7.87E-05	0.999921306	1.558927433	1.560035279
ETNK1|55500	7.87E-05	0.999921278	0.725827006	0.725571874
RABGAP1|23637	7.98E-05	0.999920168	1.218113208	1.21825306
GPATCH4|54865	8.00E-05	0.999919969	0.407345977	0.407077006
XPO1|7514	8.04E-05	0.999919579	0.775721552	0.775703857
IL11|3589	8.10E-05	0.999919011	0.452889549	0.452686618
FAM103A1|83640	8.22E-05	0.999917751	0.595993189	0.59466799
MTHFS|10588	8.23E-05	0.999917736	0.622178654	0.621667574
OSBP|5007	8.23E-05	0.9999177	1.333472881	1.33356614
HMOX2|3163	8.33E-05	0.999916728	0.682715083	0.682473986
ZNF451|26036	8.34E-05	0.999916633	1.749899766	1.750552204
TBC1D3C|414060	8.35E-05	0.999916492	3.40617392	3.479280878
SS18L1|26039	8.36E-05	0.999916395	1.27983345	1.280083548
HMGN2|3151	8.41E-05	0.999915915	0.708143069	0.708102557
PECI|10455	8.41E-05	0.999915904	0.872996961	0.872943754
TSNAX|7257	8.45E-05	0.99991549	0.731418893	0.731235633
DNAJC10|54431	8.48E-05	0.999915175	0.780888089	0.780814048
C22orf36|388886	8.49E-05	0.999915134	2.187861174	2.209003853
SEC62|7095	8.62E-05	0.999913845	0.767882579	0.767822901
LYAR|55646	8.84E-05	0.999911567	0.598212023	0.598033959
PPID|5481	8.93E-05	0.999910656	0.622712425	0.622440103
DNAH17|8632	8.98E-05	0.9999102	2.51505816	2.541334999
CTGF|1490	8.98E-05	0.999910198	0.09391376	0.093713246
CCDC147|159686	8.99E-05	0.999910146	2.459463508	2.498211513
SLC38A6|145389	9.00E-05	0.99991005	0.46662599	0.464918147
PANK4|55229	9.12E-05	0.999908816	1.199184226	1.199378109
EIF6|3692	9.14E-05	0.999908575	0.709275119	0.709217215
HSD3B7|80270	9.19E-05	0.999908107	1.651606484	1.653839991
UTP3|57050	9.19E-05	0.999908059	0.601293962	0.601016884
NOSIP|51070	9.21E-05	0.999907876	0.667488565	0.66725215
VAMP1|6843	9.23E-05	0.999907653	1.612740354	1.614194908
GP1BA|2811	9.34E-05	0.999906581	2.87070849	2.928925379
SLC37A2|219855	9.39E-05	0.999906105	3.790520986	3.946033736
TXN2|25828	9.40E-05	0.999906035	0.815337201	0.815247578
SAMD8|142891	9.41E-05	0.999905866	1.65585614	1.65883861
NQO2|4835	9.55E-05	0.999904498	0.679230457	0.679077441
TAX1BP3|30851	9.61E-05	0.999903919	0.478739239	0.478445086
OGT|8473	9.70E-05	0.999903046	1.901906439	1.901987741
C10orf116|10974	9.72E-05	0.999902827	2.650176179	2.726526192
RABGEF1|27342	9.73E-05	0.999902703	1.214770906	1.214956249
ST6GALNAC2|10610	9.78E-05	0.99990223	2.688696191	2.852179947
ZNF529|57711	9.78E-05	0.999902173	1.418855727	1.42032523
TRIAP1|51499	9.88E-05	0.999901173	0.650101135	0.649748048
SLC25A33|84275	9.92E-05	0.999900795	0.516085989	0.514178515
NDUFS5|4725	1.00E-04	0.999899591	0.598985863	0.598930344
MST1|4485	1.01E-04	0.999899383	2.703051246	2.744113552
BET1L|51272	1.01E-04	0.999898973	1.376083394	1.376397933
PLEKHA7|144100	1.01E-04	0.999898872	0.298354452	0.297207201
LCLAT1|253558	1.01E-04	0.999898656	0.643453482	0.642896506
FKBPL|63943	1.02E-04	0.999897897	0.765625084	0.764885831
RSPH3|83861	1.04E-04	0.999896464	2.24646009	2.254227374
MTL5|9633	1.04E-04	0.999895809	2.199787506	2.208164451
ZNF627|199692	1.05E-04	0.999895476	1.516191788	1.519345889
RREB1|6239	1.05E-04	0.999895161	1.656916948	1.657261384
ANP32A|8125	1.05E-04	0.999894859	0.735540787	0.735498097
C1orf163|65260	1.06E-04	0.999893872	0.576896891	0.576488111
AASDHPPT|60496	1.06E-04	0.999893692	0.699781879	0.699543729
PEBP1|5037	1.06E-04	0.999893682	0.693009504	0.692972174
MRPL41|64975	1.07E-04	0.99989311	0.701096006	0.7009399
C7orf50|84310	1.08E-04	0.999892371	0.555933034	0.555593478
SLC11A2|4891	1.09E-04	0.999890509	1.464165667	1.464364862
TSPAN11|441631	1.10E-04	0.999890203	3.911370336	4.437637975
TREM1|54210	1.10E-04	0.999890156	9.546575925	12.60321721
PRDX1|5052	1.10E-04	0.999889918	0.500778901	0.500757398
UXS1|80146	1.11E-04	0.999889444	0.633426106	0.633009476
PPP4R1|9989	1.11E-04	0.999889421	0.754749213	0.754659118
LOC100130581|100130581	1.11E-04	0.999889226	2.805705081	2.838207265
PNO1|56902	1.11E-04	0.99988913	0.495552074	0.495251581
ZFP62|643836	1.11E-04	0.999889083	1.653333618	1.654111136
CROT|54677	1.11E-04	0.999888853	0.534100783	0.532873001
CECR4|100130717	1.11E-04	0.999888738	7.992956762	10.28615094
ZMYND8|23613	1.14E-04	0.999886271	1.656493769	1.656854506
GART|2618	1.14E-04	0.999885999	0.820516744	0.820473433
CUL7|9820	1.15E-04	0.999884808	2.286793537	2.287915004
CCBL1|883	1.16E-04	0.999884257	1.723512932	1.72458899
SERPINB4|6318	1.17E-04	0.999883139	11.79764979	12.9621143
EPN2|22905	1.18E-04	0.999882459	1.469493307	1.469849319
PMM1|5372	1.18E-04	0.999882312	1.704562887	1.70566676
NAP1L4|4676	1.18E-04	0.99988197	0.816628706	0.816587185
VMAC|400673	1.18E-04	0.999881657	1.771898852	1.790492105
KIF21A|55605	1.20E-04	0.999879986	0.691750163	0.691658532
NDUFAF1|51103	1.21E-04	0.999879407	0.616214461	0.615655487
DBI|1622	1.22E-04	0.999877941	0.559054021	0.558963445
BEAN|146227	1.23E-04	0.999877167	4.785122354	5.12104689
KALRN|8997	1.24E-04	0.999876442	0.267163524	0.231587586
POLR3H|171568	1.24E-04	0.999876209	0.485317966	0.485101288
SERPINB8|5271	1.24E-04	0.999875928	0.402493305	0.399051266
TBC1D8|11138	1.25E-04	0.999874854	2.090706791	2.092358534
LLPH|84298	1.27E-04	0.999872982	0.541011117	0.540679902
FXN|2395	1.28E-04	0.999872368	0.649265892	0.64852204
AFAP1|60312	1.29E-04	0.999870917	1.494187634	1.494232102
ZNF558|148156	1.30E-04	0.999870124	1.856003742	1.858017021
C1orf53|388722	1.32E-04	0.999867669	0.462286101	0.455552275
OSBPL7|114881	1.34E-04	0.999865754	1.452927417	1.453657242
PSMD9|5715	1.35E-04	0.999865451	0.718399117	0.718205842
RPL32P3|132241	1.35E-04	0.999864852	1.887268236	1.889163951
ZRANB3|84083	1.38E-04	0.999862326	1.585175447	1.58988661
NEFH|4744	1.40E-04	0.999860068	0.688498568	0.687720683
NFATC1|4772	1.41E-04	0.999858805	1.696771942	1.701611415
PRSS53|339105	1.43E-04	0.99985692	2.311059007	2.329506619
TMEM126A|84233	1.44E-04	0.999855828	0.695998291	0.695608763
AKAP9|10142	1.44E-04	0.999855699	1.309319889	1.309416302
SUGT1|10910	1.45E-04	0.999854763	0.712084844	0.711867723
LCMT2|9836	1.46E-04	0.999853901	0.579334055	0.578767228
DRG1|4733	1.48E-04	0.999852311	0.727263151	0.727171834
CLCNKA|1187	1.51E-04	0.999848699	5.204472625	5.621306686
SLC25A11|8402	1.53E-04	0.999846976	0.809713294	0.809619142
C1RL|51279	1.54E-04	0.999846022	2.123032102	2.124821625
PSMB4|5692	1.54E-04	0.999845927	0.747491855	0.747457215
TPRKB|51002	1.55E-04	0.999845057	0.649544669	0.64924499
CLDN18|51208	1.57E-04	0.999843306	2.775590936	2.967696601
C6orf57|135154	1.57E-04	0.999843071	2.49335388	2.51886813
C4orf12|404201	1.58E-04	0.999841859	2.97442979	3.234781518
SMOC1|64093	1.59E-04	0.999841265	1.64866497	1.648724376
SLC25A42|284439	1.60E-04	0.99984039	2.419219393	2.422974754
LOC391322|391322	1.61E-04	0.999838707	2.371854949	2.466875165
IER2|9592	1.63E-04	0.999837434	0.410712254	0.410643742
ZNF670|93474	1.63E-04	0.999837213	0.682829359	0.680724086
SLC25A32|81034	1.63E-04	0.999836816	0.647085783	0.64687705
NOL8|55035	1.63E-04	0.999836735	0.689026332	0.688855488
MYST1|84148	1.64E-04	0.999836006	1.357247008	1.358068082
DLD|1738	1.64E-04	0.999835745	0.71864599	0.718587829
B3GNT4|79369	1.64E-04	0.999835718	2.244615952	2.26632212
RBM22|55696	1.65E-04	0.999834547	0.810463396	0.81037648
MST1P2|11209	1.68E-04	0.999831534	2.894245076	2.925737762
LOC283050|283050	1.72E-04	0.999827944	4.070816561	4.239139399
LOC100272146|100272146	1.76E-04	0.999824008	1.845232363	1.853259479
C21orf58|54058	1.77E-04	0.9998229	1.692766358	1.695686827
EIF5AL1|143244	1.80E-04	0.999819617	0.543491791	0.543411137
CPD|1362	1.81E-04	0.999818754	1.50411569	1.504242856
LOC143666|143666	1.82E-04	0.99981802	2.884229008	2.908584264
STX1B|112755	1.83E-04	0.999817455	2.217557512	2.231274625
M6PR|4074	1.83E-04	0.999816752	0.826774811	0.826722471
TRIM4|89122	1.84E-04	0.999816112	1.655066173	1.656288165
HMGN1|3150	1.86E-04	0.999813662	0.713693597	0.713615721
CHCHD7|79145	1.88E-04	0.999812144	0.760264953	0.760159985
FAM182B|728882	1.88E-04	0.999811719	2.775778342	2.808321329
JMJD1C|221037	1.89E-04	0.999811401	1.443201465	1.44347315
C8orf38|137682	1.89E-04	0.99981096	0.730345744	0.729825776
L2HGDH|79944	1.90E-04	0.999810031	1.180747231	1.180912926
LANCL2|55915	1.92E-04	0.999807635	0.510153397	0.509363977
LOC100130557|100130557	1.98E-04	0.999802469	1.878918731	1.886256831
C6orf153|88745	1.98E-04	0.999802251	0.532113565	0.531838893
HSD17B10|3028	2.01E-04	0.999799225	0.564573891	0.564487435
EI24|9538	2.03E-04	0.99979656	0.658994345	0.658916876
NPHP4|261734	2.04E-04	0.999795878	1.356306971	1.357032958
MED21|9412	2.04E-04	0.999795517	0.840756432	0.840572531
NNT|23530	2.05E-04	0.999795155	1.220007104	1.220034937
PTPN18|26469	2.08E-04	0.999791819	1.465196746	1.466027067
CYP51A1|1595	2.09E-04	0.999791156	0.611167315	0.611088257
ITGB1BP1|9270	2.10E-04	0.999790089	0.66460017	0.664408213
HARS|3035	2.11E-04	0.999789303	0.653130368	0.653053875
BMS1P4|729096	2.12E-04	0.99978827	1.725714807	1.737084023
MMP19|4327	2.12E-04	0.999788152	2.176073225	2.189348744
SMYD4|114826	2.12E-04	0.999787981	1.285967972	1.286287326
GEMIN7|79760	2.13E-04	0.999787374	0.783045486	0.782765921
ZNF775|285971	2.14E-04	0.999786388	1.936643163	1.947769439
DDX12|440081	2.15E-04	0.99978496	1.519897315	1.520617827
AHNAK|79026	2.17E-04	0.999783415	1.512500845	1.512521657
KIAA2026|158358	2.18E-04	0.999782282	1.285800843	1.286341324
C11orf82|220042	2.19E-04	0.999781465	0.724656718	0.724317734
HEMK1|51409	2.19E-04	0.999781205	1.583887544	1.585614656
AGAP1|116987	2.19E-04	0.999781095	1.340488713	1.340742891
RNF8|9025	2.20E-04	0.999780391	0.812380492	0.812210574
SLC6A16|28968	2.20E-04	0.999779874	3.232405057	3.527552082
ALDH2|217	2.21E-04	0.999779066	1.418975127	1.419327563
C11orf48|79081	2.22E-04	0.999778408	0.61564911	0.615343379
CNOT7|29883	2.22E-04	0.999778068	0.788959737	0.788884693
POFUT2|23275	2.25E-04	0.999774842	1.721800499	1.723031802
LOC100127888|100127888	2.26E-04	0.999774314	3.285826686	3.459450472
MRPL15|29088	2.27E-04	0.999773417	0.623705512	0.623572785
ARHGEF7|8874	2.28E-04	0.999772321	1.209707673	1.20978379
SH2B1|25970	2.28E-04	0.99977155	1.290654492	1.290822748
AMMECR1|9949	2.29E-04	0.999771467	0.681550351	0.681283476
PIGZ|80235	2.29E-04	0.999771298	2.211872334	2.22829865
ANO10|55129	2.31E-04	0.999769323	0.686244464	0.685857361
ZNF581|51545	2.31E-04	0.999768974	2.195778003	2.197408816
SLC2A8|29988	2.33E-04	0.999767398	0.565041422	0.564150227
C14orf104|55172	2.33E-04	0.999766824	0.780013122	0.779710628
MRPS9|64965	2.35E-04	0.999765396	0.829646017	0.829535279
ARHGEF10|9639	2.38E-04	0.999762061	1.380316853	1.380561741
CYB561D2|11068	2.38E-04	0.999761894	0.612035242	0.611342953
RFC3|5983	2.39E-04	0.999760956	0.787463786	0.787344183
DPF3|8110	2.40E-04	0.999760301	0.362034992	0.339574843
CAPZA2|830	2.41E-04	0.999759134	0.732129823	0.732068211
WDR60|55112	2.43E-04	0.99975712	1.780685712	1.781270366
EIF2A|83939	2.43E-04	0.999756515	1.425614357	1.425726669
SBNO2|22904	2.47E-04	0.999752673	1.569487329	1.569575107
PAAF1|80227	2.49E-04	0.999751037	1.398949282	1.399345823
MRPL36|64979	2.51E-04	0.999749365	0.676752323	0.676588014
TGS1|96764	2.51E-04	0.999749011	0.731684104	0.731528579
CPLX1|10815	2.52E-04	0.999747691	0.523575213	0.522158082
UBL7|84993	2.53E-04	0.999746714	0.8175752	0.817439676
GSPT1|2935	2.55E-04	0.999745481	0.729788557	0.729756003
C20orf24|55969	2.56E-04	0.999744346	0.598074237	0.598003209
ACCN3|9311	2.57E-04	0.999743037	2.248403576	2.311144026
C17orf69|147081	2.58E-04	0.999741648	2.51030017	2.525385032
BAI2|576	2.59E-04	0.999740758	1.685200805	1.687438171
DHX9|1660	2.61E-04	0.999738944	0.488145986	0.488100079
PEX11G|92960	2.61E-04	0.999738891	2.144781152	2.166229074
MGEA5|10724	2.62E-04	0.999737683	1.537531945	1.537674198
SAMD9|54809	2.63E-04	0.999737414	0.356016081	0.355602862
LOC619207|619207	2.63E-04	0.999736837	2.454332314	2.485798768
ADAMTSL4|54507	2.65E-04	0.999735289	2.825472647	2.827146519
TBK1|29110	2.69E-04	0.999731225	0.830662154	0.830492262
ADAMTS10|81794	2.70E-04	0.999729787	2.160230785	2.175336122
IKBKE|9641	2.70E-04	0.999729555	0.482069208	0.480374658
CENPN|55839	2.72E-04	0.999728169	0.736948209	0.736850214
WDR48|57599	2.74E-04	0.999725878	1.179763444	1.179906532
C20orf195|79025	2.76E-04	0.999724211	4.209332955	4.527980002
TUBG2|27175	2.77E-04	0.999722793	1.499883152	1.500946977
ENOPH1|58478	2.77E-04	0.999722526	0.665948568	0.66572494
GNA12|2768	2.79E-04	0.999721179	1.213215391	1.213353564
KLRC4|8302	2.79E-04	0.999720563	3.166557795	3.217303048
PRTN3|5657	2.81E-04	0.999718911	3.158379951	3.189051557
ELOF1|84337	2.82E-04	0.999718302	0.737625011	0.73734319
MOSC1|64757	2.84E-04	0.999716462	0.533223861	0.533136811
ZNHIT6|54680	2.85E-04	0.999715041	0.698323983	0.697989037
FAIM3|9214	2.85E-04	0.999714619	3.630702245	4.266477275
SOAT1|6646	2.90E-04	0.999710148	0.583437599	0.583371572
EFHA1|221154	2.93E-04	0.999706567	0.736923418	0.736600892
LOC151009|151009	2.96E-04	0.999704245	2.253030562	2.256561004
ZFR2|23217	2.98E-04	0.999701727	8.067161439	12.69262307
C18orf10|25941	3.04E-04	0.999695507	0.779457617	0.779373528
DTNA|1837	3.04E-04	0.999695507	1.382806036	1.383667813
C6orf35|729515	3.13E-04	0.999687026	0.725244755	0.724719251
DHCR7|1717	3.17E-04	0.999682811	0.604610171	0.604523439
ITGA3|3675	3.18E-04	0.999682168	1.619171985	1.619359519
ARHGEF17|9828	3.24E-04	0.9996763	1.250252082	1.250435263
BCL6|604	3.24E-04	0.999675885	2.584829402	2.589189403
FLJ12825|440101	3.27E-04	0.999673112	2.330775264	2.372617187
SLC25A15|10166	3.29E-04	0.999671335	0.694649137	0.694341077
CA5BP|340591	3.33E-04	0.999666709	0.686922805	0.686380644
MCOLN1|57192	3.44E-04	0.99965555	0.658200446	0.657591377
C1orf66|51093	3.48E-04	0.999652214	2.056215326	2.058630713
ANKRD23|200539	3.49E-04	0.99965056	1.788040043	1.808288886
ASGR1|432	3.54E-04	0.999646411	2.666381508	2.714096268
NARS|4677	3.56E-04	0.999643773	0.696272044	0.696213395
FAM136A|84908	3.63E-04	0.999637399	0.714523548	0.714454118
HIST2H2BE|8349	3.64E-04	0.999636201	0.514377567	0.512808972
TBX19|9095	3.64E-04	0.999635679	2.219511385	2.287051938
AP2S1|1175	3.69E-04	0.999631005	0.710105082	0.710018331
AGPAT9|84803	3.70E-04	0.999630361	0.418804618	0.415860225
ATP5B|506	3.72E-04	0.999628123	0.789538865	0.789533671
C6orf150|115004	3.74E-04	0.999626407	0.777829743	0.777323582
UBE2S|27338	3.75E-04	0.999624987	0.763783961	0.76373009
C15orf24|56851	3.80E-04	0.999620342	0.612737953	0.612610729
LOC728819|728819	3.83E-04	0.999616772	1.781526644	1.788074329
PPP4R1L|55370	3.90E-04	0.999609954	2.055164178	2.061943025
YRDC|79693	3.91E-04	0.99960857	0.527332513	0.526871122
LOC730101|730101	3.93E-04	0.999607486	2.061695901	2.067419114
FAM8A1|51439	3.94E-04	0.99960591	1.328042991	1.328346332
LAPTM5|7805	3.94E-04	0.999605885	5.021065321	5.250474573
HEATR7A|727957	3.96E-04	0.999603903	1.898310434	1.899902469
C18orf54|162681	3.97E-04	0.999603018	1.340805894	1.342401439
GYG1|2992	4.00E-04	0.999600235	0.627212337	0.626882421
DNAL4|10126	4.00E-04	0.999599533	1.696626597	1.701236822
C14orf118|55668	4.10E-04	0.999589846	1.50457755	1.505674392
CSTF2|1478	4.14E-04	0.999586216	0.591472563	0.591223922
RGL2|5863	4.14E-04	0.999586103	1.545824861	1.546408026
FKBP3|2287	4.18E-04	0.999582373	0.731728854	0.731653186
NFATC4|4776	4.20E-04	0.999579869	2.121798147	2.125780341
EZH1|2145	4.21E-04	0.999578931	1.885725379	1.8868775
C12orf75|387882	4.22E-04	0.99957839	0.693700026	0.693311968
GNAL|2774	4.31E-04	0.999568989	1.571791305	1.572785491
ACTR3|10096	4.35E-04	0.999565123	0.652818633	0.652768334
BRWD1|54014	4.35E-04	0.999564718	1.463813468	1.464245114
CGN|57530	4.37E-04	0.99956314	0.276445877	0.273450263
NME1|4830	4.39E-04	0.999560827	0.492625997	0.492579131
CRELD2|79174	4.39E-04	0.999560742	0.662791982	0.662570764
OXR1|55074	4.39E-04	0.999560711	1.46884931	1.469241061
MPHOSPH8|54737	4.41E-04	0.999559309	0.767647063	0.767460238
SNRPE|6635	4.42E-04	0.999558152	0.778992531	0.778871028
MAVS|57506	4.43E-04	0.999557428	1.331727498	1.331816103
HMGN5|79366	4.44E-04	0.99955597	0.469670954	0.469430677
PCYOX1L|78991	4.47E-04	0.999552962	1.923277152	1.927617374
PHF7|51533	4.47E-04	0.999552697	2.478815103	2.508526068
HMGB3|3149	4.48E-04	0.999552347	0.590601804	0.590455147
GOLGA5|9950	4.51E-04	0.999549246	1.302523672	1.302781706
MRPL16|54948	4.56E-04	0.99954399	0.786436061	0.786328817
USP37|57695	4.57E-04	0.999543413	1.393560419	1.393847716
ELANE|1991	4.57E-04	0.999543106	4.389185522	4.481303475
FAM98A|25940	4.60E-04	0.999539525	0.586040745	0.585857214
KLF4|9314	4.63E-04	0.99953735	0.444392235	0.444125768
ZBTB8OS|339487	4.67E-04	0.999532686	0.625712806	0.62381287
CEP55|55165	4.69E-04	0.999531152	0.710954662	0.710813244
PGP|283871	4.70E-04	0.999530088	0.573615632	0.573465029
IKBKB|3551	4.72E-04	0.999528354	1.418825677	1.419329501
CA13|377677	4.72E-04	0.999528162	0.745222405	0.744711521
C10orf10|11067	4.74E-04	0.999525946	11.96919017	12.46702619
CYTH2|9266	4.76E-04	0.999523525	1.266487352	1.266674984
FDX1|2230	4.79E-04	0.999521057	0.609073461	0.608763968
PRICKLE4|29964	4.79E-04	0.999520759	2.101427646	2.128378384
WDR1|9948	4.79E-04	0.999520626	0.56769082	0.567645529
ARMC5|79798	4.79E-04	0.999520509	0.663919341	0.663238689
METTL13|51603	4.81E-04	0.999519029	0.690696381	0.690559526
PIM1|5292	4.81E-04	0.999518671	2.080661818	2.082398833
SVIP|258010	4.83E-04	0.999517322	0.537264092	0.536295252
NEXN|91624	4.83E-04	0.999517165	0.52311894	0.522439282
ATP6AP1L|92270	4.86E-04	0.999513641	2.606262291	2.658519421
CD68|968	4.88E-04	0.999511909	3.655574287	3.665480953
CASP7|840	4.88E-04	0.99951167	0.67539611	0.675197873
KIAA1191|57179	4.91E-04	0.999508963	1.226459701	1.226522366
PLK1S1|55857	4.93E-04	0.999506745	2.307245114	2.310397851
SF3B5|83443	4.93E-04	0.999506739	0.736276876	0.736179654
EIF4G2|1982	5.00E-04	0.99949986	0.627442872	0.62742815
KIAA0895L|653319	5.01E-04	0.999498674	1.82128951	1.822731933
PMF1|11243	5.04E-04	0.999495674	0.727082601	0.726911575
PAFAH2|5051	5.07E-04	0.999493307	0.738305496	0.737459686
MTMR6|9107	5.10E-04	0.999489677	0.74250777	0.742228777
BAZ2A|11176	5.11E-04	0.999488785	1.326792184	1.326876774
FAM173B|134145	5.16E-04	0.999484165	0.716899015	0.716577728
C9orf72|203228	5.25E-04	0.999474917	1.360931055	1.362310382
NAA20|51126	5.26E-04	0.999473571	0.766701727	0.76653899
AP1M2|10053	5.28E-04	0.999471704	0.355995001	0.353917186
ISYNA1|51477	5.34E-04	0.999466293	2.39797817	2.418939183
CACNG6|59285	5.36E-04	0.999464222	7.114408978	8.530051561
RHEBL1|121268	5.36E-04	0.999463798	1.968149275	1.992364292
SLC25A44|9673	5.39E-04	0.999460865	0.628988432	0.62867701
MYST4|23522	5.41E-04	0.999459066	1.516903361	1.517477222
C16orf57|79650	5.42E-04	0.999458487	0.491188942	0.490866604
UBXN6|80700	5.44E-04	0.999455598	1.356924674	1.357112621
GPX8|493869	5.51E-04	0.999449112	0.698477216	0.698313749
EIF2B3|8891	5.60E-04	0.999440199	0.616991487	0.616658357
CCT7|10574	5.61E-04	0.999439375	0.690565504	0.690552296
TTC17|55761	5.62E-04	0.999438073	1.507176418	1.507455621
FSTL1|11167	5.64E-04	0.999436297	0.554537729	0.554332249
RBM38|55544	5.66E-04	0.999433771	0.681142952	0.680873117
JMJD7-PLA2G4B|8681	5.66E-04	0.999433561	1.617397935	1.619333234
TCTN2|79867	5.68E-04	0.999432307	1.555435159	1.556676349
ARFGAP3|26286	5.68E-04	0.999431806	1.876328901	1.87690749
RABIF|5877	5.68E-04	0.99943158	0.639298765	0.638663184
BCL7C|9274	5.74E-04	0.999425526	0.698229158	0.697827
GRB10|2887	5.77E-04	0.999423432	1.907188498	1.907510381
POP5|51367	5.78E-04	0.99942199	0.515721097	0.51513644
PSMD13|5719	5.82E-04	0.999418033	0.731097268	0.730987258
TMEM5|10329	5.82E-04	0.999417982	0.635291515	0.634560923
ATF5|22809	5.84E-04	0.999415573	0.385132282	0.384409012
TMEM201|199953	5.85E-04	0.999415381	0.570612803	0.570175718
VIPAR|63894	5.85E-04	0.999415099	1.358746767	1.359265886
MAD2L1BP|9587	5.88E-04	0.999412007	0.718694088	0.718316974
ADNP2|22850	5.89E-04	0.999410797	1.234558968	1.234750401
LOC388955|388955	5.90E-04	0.999410252	0.601324685	0.600867478
C6orf64|55776	5.95E-04	0.999405243	0.778605879	0.777936534
ZP1|22917	5.97E-04	0.999402684	4.686062392	5.152730168
SPSB3|90864	5.98E-04	0.999402275	1.49947723	1.499981111
TBC1D2B|23102	6.04E-04	0.999396077	1.504816921	1.505326052
ATP5L|10632	6.04E-04	0.999395628	0.730131513	0.730077955
PLXNA3|55558	6.11E-04	0.999389074	2.259621241	2.260523864
SLC5A6|8884	6.11E-04	0.999388965	0.486696845	0.486250302
TAS2R5|54429	6.15E-04	0.999385108	2.716930372	2.923010896
C7orf68|29923	6.16E-04	0.999384302	3.684999389	3.68758794
HSD11B1L|374875	6.17E-04	0.999383406	1.921145435	1.927584456
LRIG2|9860	6.17E-04	0.999382524	1.339562847	1.340601857
HLA-E|3133	6.18E-04	0.999381628	1.699016617	1.699447878
AGXT2L1|64850	6.19E-04	0.999381438	0.407144769	0.401220266
CYFIP1|23191	6.21E-04	0.999378823	1.294941841	1.295064095
ANKHD1|54882	6.22E-04	0.99937811	1.290962736	1.291030593
BCL3|602	6.24E-04	0.999376202	1.788872339	1.7897685
C11orf30|56946	6.28E-04	0.999372346	1.306401606	1.306657877
CG030|116828	6.29E-04	0.999371428	1.636169206	1.647662122
C1orf113|79729	6.31E-04	0.999368873	3.565388872	3.595000327
MRPL18|29074	6.39E-04	0.999360543	0.746046595	0.745931804
SNX11|29916	6.40E-04	0.999360211	0.731415991	0.73102844
CHCHD1|118487	6.41E-04	0.999359004	0.742640794	0.742476753
DNAJC24|120526	6.44E-04	0.999355825	0.853212308	0.853056797
FUT11|170384	6.45E-04	0.999355324	2.112404651	2.11357113
C14orf93|60686	6.45E-04	0.999354672	1.696960518	1.698917641
B3GALNT1|8706	6.46E-04	0.999353738	0.573882923	0.572899951
BCAS2|10286	6.48E-04	0.999351845	0.552626301	0.552346904
GARNL3|84253	6.49E-04	0.999350672	2.009647611	2.026328034
TGOLN2|10618	6.50E-04	0.999349642	1.230771596	1.230816583
DCTN5|84516	6.53E-04	0.999347001	0.724032127	0.723933181
FBXO36|130888	6.61E-04	0.999339437	2.010188138	2.031888424
ZNF449|203523	6.63E-04	0.999336573	1.953024722	1.955974629
UROS|7390	6.67E-04	0.99933262	0.622005686	0.621507702
MECP2|4204	6.68E-04	0.999331883	1.498047269	1.498227259
BYSL|705	6.76E-04	0.999323871	0.541223547	0.540924414
GPR137|56834	6.77E-04	0.999322984	0.612243958	0.611872723
FAM118B|79607	6.78E-04	0.999322198	0.600991101	0.600067748
ACSF3|197322	6.84E-04	0.999316278	1.589305157	1.589961543
PSMD12|5718	6.84E-04	0.999315937	0.578331604	0.578172664
HSF4|3299	6.88E-04	0.999311874	2.765728273	2.772513024
CHMP2B|25978	6.91E-04	0.999309397	0.777004404	0.776833764
XRCC1|7515	6.92E-04	0.999308225	1.242035472	1.242242131
C7orf40|285958	6.98E-04	0.999302474	0.71099276	0.710784064
CUL3|8452	7.03E-04	0.999296636	0.758939029	0.758860334
LOC388692|388692	7.08E-04	0.999292467	1.486680746	1.488528996
ASRGL1|80150	7.08E-04	0.999291688	0.538587652	0.536703979
BAZ1A|11177	7.09E-04	0.999290927	0.661153334	0.661037871
SH3RF3|344558	7.09E-04	0.999290561	1.564407506	1.565041346
BTBD6|90135	7.13E-04	0.999286862	0.756797447	0.756600521
PRMT6|55170	7.13E-04	0.9992865	0.572526945	0.572285486
RABGAP1L|9910	7.14E-04	0.9992857	1.350799499	1.351645891
DDX49|54555	7.15E-04	0.999284545	0.569952152	0.569710884
GNRH1|2796	7.23E-04	0.999277194	2.128825734	2.149341899
WDR12|55759	7.23E-04	0.999277038	0.715313272	0.715200274
TOMM40|10452	7.23E-04	0.999276975	0.552087292	0.551995553
KIF17|57576	7.23E-04	0.999276567	3.138059865	3.180606121
TMEM107|84314	7.30E-04	0.999270106	1.627723683	1.628918542
CPNE5|57699	7.37E-04	0.999262929	4.80600439	6.216824214
HDDC2|51020	7.38E-04	0.999262075	0.82957502	0.829435661
RNF219|79596	7.40E-04	0.999259984	0.793099075	0.792912611
PHTF1|10745	7.42E-04	0.999258322	0.616042351	0.615571514
POLR2E|5434	7.45E-04	0.999255378	0.778047762	0.778005869
AQP7|364	7.48E-04	0.999252302	3.679947972	4.101370085
C9orf9|11092	7.51E-04	0.999248565	1.838498904	1.846235236
C14orf129|51527	7.54E-04	0.999245601	0.734175279	0.733592301
TMTC3|160418	7.55E-04	0.99924494	0.70855433	0.708354794
PRKX|5613	7.56E-04	0.99924359	0.568785593	0.568733544
HNRNPU|3192	7.62E-04	0.999238246	0.680868907	0.680857443
STEAP1|26872	7.71E-04	0.99922886	0.432769251	0.42717689
CDC123|8872	7.73E-04	0.999227489	0.595727516	0.595595811
SMCR8|140775	7.78E-04	0.999221528	1.279691946	1.279875887
SIRT5|23408	7.88E-04	0.999211787	1.42273975	1.424299204
SPPL2A|84888	7.90E-04	0.99920979	0.570796787	0.570363431
CCDC87|55231	7.93E-04	0.999206504	0.277341662	0.232672313
HDAC6|10013	7.95E-04	0.99920541	2.012855751	2.013947121
TMEM133|83935	8.08E-04	0.999191962	0.608272836	0.603643399
LOC25845|25845	8.10E-04	0.999189523	1.452877401	1.453246359
HAPLN2|60484	8.14E-04	0.999186371	7.12229328	11.13327801
RNF213|57674	8.17E-04	0.999182508	1.568451076	1.568540459
YTHDF2|51441	8.19E-04	0.999181216	0.708282135	0.708177376
ITCH|83737	8.19E-04	0.99918095	1.255192444	1.255286415
ZNF319|57567	8.22E-04	0.999177708	0.637023344	0.636147353
ACOT7|11332	8.26E-04	0.999174158	0.639936126	0.639667967
UPK1A|11045	8.35E-04	0.999164692	5.469637107	6.382017972
DGKZ|8525	8.37E-04	0.999163221	0.712713955	0.712409736
LHPP|64077	8.39E-04	0.999160597	1.802852025	1.807975214
TTC21B|79809	8.44E-04	0.999155534	1.231698691	1.232176733
DYNC2LI1|51626	8.45E-04	0.999155022	1.557403478	1.559256931
C12orf51|283450	8.46E-04	0.999153812	1.523312685	1.523598666
ZNF277|11179	8.49E-04	0.999151058	1.795532332	1.796582109
UBE2L3|7332	8.49E-04	0.999150967	0.715164897	0.715093331
NPDC1|56654	8.54E-04	0.999146033	1.265871182	1.266058413
MAP3K9|4293	8.57E-04	0.999142834	1.547835341	1.549688192
KLC4|89953	8.58E-04	0.999141733	1.363071108	1.363556431
FLJ37453|729614	8.71E-04	0.999129265	1.941969058	1.952408929
TJP3|27134	8.74E-04	0.999125894	3.100871184	3.122419962
ZC3HAV1L|92092	8.78E-04	0.999122101	1.852936555	1.856066444
ATM|472	8.90E-04	0.99911047	1.672443158	1.672785116
ENPP1|5167	9.05E-04	0.999095477	0.575718847	0.575066891
HECTD2|143279	9.07E-04	0.99909337	0.757053374	0.756617342
RXRB|6257	9.12E-04	0.999087818	1.408153498	1.408422053
NOC2L|26155	9.14E-04	0.999086165	0.639926951	0.639863972
IKZF4|64375	9.16E-04	0.999083562	1.366308226	1.368573053
RNASEK|440400	9.17E-04	0.999083317	0.747438477	0.747364942
KTELC1|56983	9.18E-04	0.999081951	0.592387417	0.591513399
TCTN1|79600	9.22E-04	0.999078374	1.590762829	1.592384399
METTL1|4234	9.22E-04	0.999078036	0.557751089	0.556858144
FNIP1|96459	9.22E-04	0.999077909	1.39128411	1.391597574
RNFT1|51136	9.24E-04	0.999075944	0.582332516	0.581753741
MEF2D|4209	9.29E-04	0.99907138	1.308170194	1.30834049
CLP1|10978	9.36E-04	0.999064395	0.6224473	0.621855515
SRM|6723	9.41E-04	0.999058947	0.527820539	0.527715906
SURF6|6838	9.43E-04	0.999056638	0.708446287	0.708293095
GAR1|54433	9.44E-04	0.999055763	0.485034051	0.484710823
H2AFY|9555	9.47E-04	0.999053107	0.73238398	0.73235662
RGS17|26575	9.50E-04	0.999050078	2.288022743	2.341672128
FLJ35390|255031	9.52E-04	0.999047748	3.246351644	3.443023054
C1orf93|127281	9.56E-04	0.999043925	0.703502684	0.703145955
CBX7|23492	9.61E-04	0.999039184	2.184289259	2.190296751
LMBRD2|92255	9.65E-04	0.999035404	1.746203532	1.747244095
TPCN1|53373	9.73E-04	0.999027458	1.440084347	1.440268261
ZC3H15|55854	9.73E-04	0.999027043	0.711479065	0.711429366
CDON|50937	9.76E-04	0.999023641	2.27038265	2.273314204
NIT1|4817	9.79E-04	0.999021379	1.499870002	1.500604003
AMOTL2|51421	9.79E-04	0.999020912	0.284646207	0.284145599
HRNBP3|146713	9.89E-04	0.999011339	2.707649679	2.909660824
BRCC3|79184	9.98E-04	0.999002009	0.578421276	0.578144878
ARL17A|51326	1.00E-03	0.999000396	1.987916779	1.988441027
SLC35B1|10237	1.01E-03	0.998993079	0.55169388	0.551484845
HAUS4|54930	1.01E-03	0.998987755	1.443808855	1.444097536
HSD17B14|51171	1.02E-03	0.998984787	2.635564619	2.662261803
DUSP8|1850	1.02E-03	0.998980917	0.481407395	0.47911835
ABHD6|57406	1.02E-03	0.998978364	0.623039766	0.622270383
DOPEY1|23033	1.02E-03	0.998977384	1.266294269	1.26671686
MEX3C|51320	1.02E-03	0.998977265	1.402612548	1.403102604
ATAD3B|83858	1.04E-03	0.998957105	0.439477337	0.439242975
TPP1|1200	1.06E-03	0.998942882	1.464345441	1.464622358
NAA15|80155	1.06E-03	0.998937127	0.591680747	0.591579263
SHROOM1|134549	1.07E-03	0.998934515	0.780302731	0.779974599
SPR|6697	1.07E-03	0.998931071	0.551791997	0.551596196
HPN|3249	1.07E-03	0.998929912	5.71445544	7.119570252
GRM4|2914	1.08E-03	0.998923789	5.707687448	8.675860166
C14orf49|161176	1.08E-03	0.998923096	2.116967502	2.147143608
FAM110A|83541	1.08E-03	0.998918294	1.378001463	1.380587741
GRAMD1A|57655	1.08E-03	0.998915461	1.675407832	1.675847482
CHTF8|54921	1.10E-03	0.998904483	0.871026163	0.870984604
VEZT|55591	1.10E-03	0.998896618	0.794974697	0.79481339
SEC14L2|23541	1.11E-03	0.998894358	1.800986092	1.804651095
C11orf35|256329	1.11E-03	0.998893255	1.885409617	1.913804364
LYPD1|116372	1.11E-03	0.998892684	0.247511641	0.241002316
C17orf100|388327	1.11E-03	0.998891135	1.788791319	1.800354179
SLC46A3|283537	1.11E-03	0.998890394	1.857581689	1.864976097
CACNB3|784	1.11E-03	0.998887195	1.911209097	1.912791822
GLYR1|84656	1.11E-03	0.998886785	0.711396499	0.711287894
ZNF550|162972	1.11E-03	0.998885939	1.581157337	1.582560502
FKBP10|60681	1.12E-03	0.998877018	1.530625068	1.530684356
LYSMD1|388695	1.13E-03	0.998874529	1.456118915	1.457127597
C15orf28|80035	1.13E-03	0.998869669	2.175039401	2.198654669
MRS2|57380	1.15E-03	0.998850658	0.733007502	0.732861329
RNF25|64320	1.15E-03	0.998849536	0.668676037	0.668079169
SFRS1|6426	1.15E-03	0.998845243	0.79171916	0.791704899
ESCO2|157570	1.16E-03	0.998842615	0.620306518	0.619801832
CCDC58|131076	1.17E-03	0.998832666	0.698948763	0.698168086
GTPBP10|85865	1.17E-03	0.998828459	0.746016343	0.745643895
STRAP|11171	1.20E-03	0.99880252	0.779956337	0.779923953
CCDC52|152185	1.20E-03	0.998800473	1.721737467	1.722583927
C6orf130|221443	1.21E-03	0.9987927	1.396672696	1.397651394
SUMO3|6612	1.22E-03	0.998784612	0.7513713	0.751282807
TPRG1L|127262	1.22E-03	0.998777464	0.650920245	0.650513402
AGMAT|79814	1.23E-03	0.998767289	0.504923931	0.503794626
SCFD2|152579	1.23E-03	0.998766489	0.600521254	0.599780545
CCND3|896	1.24E-03	0.99876452	0.459066447	0.458834396
ANKIB1|54467	1.24E-03	0.998756055	1.216501122	1.216588039
RNF215|200312	1.26E-03	0.998742318	1.576987412	1.578863829
ABCA5|23461	1.26E-03	0.998740831	1.802920481	1.806142045
NCRNA00120|55389	1.27E-03	0.998732988	2.030362995	2.03914749
PSD3|23362	1.27E-03	0.998732477	2.011929542	2.012872954
CAPS|828	1.27E-03	0.998730539	2.240337174	2.286949989
POC5|134359	1.27E-03	0.998729951	0.712263249	0.711274728
MYO15A|51168	1.28E-03	0.998723787	4.048313938	4.816691871
SPG20|23111	1.28E-03	0.998718431	0.874494462	0.874437919
C1orf122|127687	1.28E-03	0.998718378	0.590529295	0.590234033
PPP1R12B|4660	1.28E-03	0.998717428	1.476221406	1.476691298
PRR5-ARHGAP8|553158	1.28E-03	0.998715652	10.23277754	12.96306749
PLK2|10769	1.30E-03	0.998698432	0.430816587	0.430470339
FAM161A|84140	1.31E-03	0.998694027	1.44350927	1.444283859
LOC100131434|100131434	1.31E-03	0.998692987	1.987573846	2.027672248
GALNT10|55568	1.33E-03	0.998668601	0.684941916	0.684680499
KIAA1614|57710	1.33E-03	0.998668065	0.380178915	0.373955848
GPR1|2825	1.33E-03	0.998665569	0.338110516	0.334056319
FBLN1|2192	1.34E-03	0.998664428	1.307131665	1.307263394
LOC400027|400027	1.34E-03	0.998662501	1.885987478	1.889267234
GPATCH3|63906	1.34E-03	0.998662355	0.776747263	0.776212511
TRUB1|142940	1.34E-03	0.998661297	0.712593638	0.712282961
ISG20L2|81875	1.34E-03	0.998657697	0.694066924	0.69385364
HINT3|135114	1.34E-03	0.998655798	1.296933741	1.297221653
RBM14|10432	1.35E-03	0.998648273	0.565687157	0.565556943
RRS1|23212	1.35E-03	0.998645009	0.509756545	0.509564841
RPL3|6122	1.36E-03	0.998639238	1.413295976	1.413306277
TMCO3|55002	1.36E-03	0.998637087	1.432918233	1.433127996
AAGAB|79719	1.38E-03	0.998620947	0.743949872	0.743826876
PTTG1|9232	1.39E-03	0.998614298	0.731045625	0.730958291
PPIL1|51645	1.39E-03	0.998610672	0.645354744	0.645111121
TRA2A|29896	1.39E-03	0.998607467	0.546534911	0.546181269
ATP6V1C1|528	1.41E-03	0.998592872	0.74187387	0.741789716
CCND1|595	1.44E-03	0.998561748	0.338899688	0.338679354
GEN1|348654	1.44E-03	0.998557488	0.688461851	0.688032961
TTC35|9694	1.44E-03	0.998557455	1.340773605	1.341171761
DDB2|1643	1.45E-03	0.99855295	1.343923672	1.344126378
TRMT1|55621	1.45E-03	0.998548004	0.710383151	0.710240304
ATPIF1|93974	1.47E-03	0.998534969	0.711972202	0.711908492
KCNAB3|9196	1.47E-03	0.99853289	2.431194344	2.462790239
C6orf27|80737	1.48E-03	0.99852179	1.612587813	1.621007112
GFPT2|9945	1.49E-03	0.998514807	2.140521405	2.142761507
ZNF75A|7627	1.50E-03	0.998500437	0.743558871	0.742229207
FAM133B|257415	1.51E-03	0.99848508	0.669624344	0.669210496
C19orf25|148223	1.52E-03	0.998484317	0.569364605	0.568650601
MTRF1L|54516	1.52E-03	0.998481446	0.824220207	0.824051977
PSMA6|5687	1.52E-03	0.998479911	0.764279434	0.764224216
ZNF573|126231	1.54E-03	0.998459944	1.790452406	1.802072253
KCNN2|3781	1.54E-03	0.998459019	0.274904374	0.265267006
RNF44|22838	1.54E-03	0.998458677	1.712328271	1.712812369
GJC1|10052	1.55E-03	0.998448158	1.593486938	1.594001469
C1D|10438	1.55E-03	0.998448125	0.653934436	0.653335149
ERN1|2081	1.55E-03	0.998447625	1.963859865	1.97909837
PLEKHB2|55041	1.56E-03	0.998438747	0.699345311	0.699180315
SRF|6722	1.57E-03	0.998429883	0.696771801	0.696597711
AP4B1|10717	1.57E-03	0.998426827	0.667878487	0.667306752
HERC4|26091	1.58E-03	0.998421929	0.768208239	0.768145929
TIMP4|7079	1.58E-03	0.998420378	0.552354548	0.550837179
SPC25|57405	1.58E-03	0.99841753	0.64701967	0.64619781
WBP1|23559	1.60E-03	0.998398536	1.43713045	1.43759455
MPDZ|8777	1.61E-03	0.998387819	1.576172734	1.576483549
AP1G2|8906	1.61E-03	0.998386549	1.284931058	1.285236384
OPRL1|4987	1.62E-03	0.998382674	3.323361316	3.396590385
ABHD12B|145447	1.62E-03	0.998381135	3.370403064	3.590423084
KLF7|8609	1.63E-03	0.998367501	2.091985327	2.100683606
CYBRD1|79901	1.64E-03	0.998362666	1.362384236	1.363313508
C9orf163|158055	1.64E-03	0.998356832	2.331469917	2.358551537
CDC42BPB|9578	1.64E-03	0.998356452	1.346973641	1.347040365
CISD2|493856	1.65E-03	0.998348712	0.588210769	0.587908263
CLSPN|63967	1.66E-03	0.998339055	0.605218952	0.60505626
CPPED1|55313	1.66E-03	0.998337597	0.689978823	0.68924048
NUAK2|81788	1.66E-03	0.99833601	0.310128702	0.307558236
NUDT9|53343	1.67E-03	0.998331125	0.670018111	0.669728361
SBDS|51119	1.68E-03	0.99832146	0.629097156	0.629003138
FBXO41|150726	1.69E-03	0.998309594	1.330099814	1.330268426
KIAA0141|9812	1.69E-03	0.998305039	1.438221929	1.438415517
ZNF467|168544	1.70E-03	0.998302212	4.351492385	4.413917508
SKA3|221150	1.71E-03	0.998290487	0.642586777	0.64205314
CCR7|1236	1.73E-03	0.998274693	9.522076886	10.4583935
UBA3|9039	1.73E-03	0.998273755	0.806326624	0.806177346
DHPS|1725	1.73E-03	0.998266611	1.466362527	1.466690758
RBM12B|389677	1.73E-03	0.998265953	1.381618511	1.381881959
DNAJB4|11080	1.75E-03	0.998246016	0.607651324	0.607129822
SCARF2|91179	1.76E-03	0.998239281	3.089497217	3.147478306
SILV|6490	1.77E-03	0.998230345	2.032786428	2.048275679
C1orf192|257177	1.79E-03	0.998212091	2.647941532	2.743436566
HLTF|6596	1.79E-03	0.998210342	1.481356441	1.481492432
C18orf55|29090	1.79E-03	0.998209007	0.710763924	0.710436739
PEX6|5190	1.80E-03	0.998203852	1.885178873	1.886572336
KIAA0495|57212	1.80E-03	0.998196798	1.395674434	1.396091708
HDAC8|55869	1.84E-03	0.99816451	0.724806326	0.724433128
IFIT5|24138	1.84E-03	0.998162741	0.697799343	0.697241843
C11orf68|83638	1.84E-03	0.998158112	1.483936359	1.484508072
CHCHD2|51142	1.86E-03	0.998140118	0.790324207	0.790309465
C17orf97|400566	1.86E-03	0.998137789	0.639821994	0.636824942
GEFT|115557	1.87E-03	0.998134707	1.544907656	1.546336925
MRPS35|60488	1.87E-03	0.998134697	0.790870046	0.790770935
IGFBP5|3488	1.87E-03	0.998134168	7.094010085	7.131616922
TTC21A|199223	1.88E-03	0.998119824	2.469147186	2.559492891
DCAF13|25879	1.89E-03	0.99811081	0.591107298	0.590936122
NOP56|10528	1.89E-03	0.998110475	0.656726483	0.656665433
PTPN14|5784	1.91E-03	0.998087157	1.845961194	1.846762434
JAK3|3718	1.92E-03	0.998084573	2.794314051	2.802985439
KDM6B|23135	1.92E-03	0.998083264	1.833979338	1.834942644
FASTKD5|60493	1.92E-03	0.998081341	0.610071529	0.609556569
H2AFZ|3015	1.92E-03	0.99808002	0.631871526	0.631844934
C19orf36|113177	1.93E-03	0.998067322	3.378610264	3.445985201
EIF4G1|1981	1.94E-03	0.998055949	0.663403879	0.663390225
VPS33A|65082	1.97E-03	0.998032216	0.639304781	0.638968976
TALDO1|6888	1.98E-03	0.998015978	0.72837052	0.728294393
LYSMD2|256586	2.00E-03	0.998000937	0.608748375	0.607380588
FARSB|10056	2.02E-03	0.997978274	0.77066502	0.770599881
DDRGK1|65992	2.02E-03	0.997977146	0.690648693	0.690270872
MST1P9|11223	2.03E-03	0.997974626	2.314503493	2.342463183
STIM2|57620	2.05E-03	0.997953358	0.589352723	0.588414448
PGBD1|84547	2.05E-03	0.997947573	0.705830475	0.705155086
SSH3|54961	2.06E-03	0.997938026	1.242850831	1.243054032
WDR73|84942	2.07E-03	0.997928329	0.600615488	0.600059101
RPF1|80135	2.09E-03	0.997912359	0.667269219	0.667064271
ZNRD1|30834	2.10E-03	0.997902071	0.787013885	0.786740237
MDM4|4194	2.12E-03	0.997879992	1.39257763	1.3928201
DPP9|91039	2.14E-03	0.99785881	0.747261411	0.747185735
CDK18|5129	2.14E-03	0.997857556	2.629570149	2.631879565
MED23|9439	2.15E-03	0.99784766	1.416483317	1.416903438
CCNJL|79616	2.17E-03	0.99783413	0.450947037	0.44756607
NFE2|4778	2.19E-03	0.99780828	4.752221268	4.796072162
PLS1|5357	2.19E-03	0.997808227	0.617287775	0.616449801
LTBP3|4054	2.20E-03	0.99780428	1.787871305	1.788317428
SHB|6461	2.20E-03	0.997804014	2.261534325	2.263434698
CCDC28A|25901	2.21E-03	0.997793773	1.401374919	1.402471016
DDX50|79009	2.22E-03	0.997776289	1.652049493	1.652419349
ZNF765|91661	2.24E-03	0.997764636	0.641275024	0.640327771
SPAST|6683	2.24E-03	0.997760673	0.770155691	0.769725526
DBP|1628	2.24E-03	0.997757592	2.979568622	2.987249334
WDR4|10785	2.28E-03	0.997715472	0.555945611	0.555488117
KCMF1|56888	2.29E-03	0.997714	1.223653184	1.223751976
MOSPD2|158747	2.30E-03	0.997704267	1.448273638	1.448902579
ZNF10|7556	2.30E-03	0.997698014	0.697477957	0.695651148
ASAM|79827	2.31E-03	0.997687886	1.392262071	1.392589733
NGEF|25791	2.32E-03	0.997684117	2.149146783	2.15318711
ODF3B|440836	2.33E-03	0.997673356	2.323969854	2.397540085
SYNCRIP|10492	2.33E-03	0.997673156	0.742347131	0.742324515
CCDC137|339230	2.33E-03	0.997670318	0.656164506	0.655955049
TERF1|7013	2.34E-03	0.997661847	0.816101676	0.815970795
DDX20|11218	2.35E-03	0.997648229	0.617305228	0.617022064
KDM3A|55818	2.35E-03	0.997646664	1.82280814	1.823301282
STK16|8576	2.36E-03	0.99764009	1.216513931	1.216871102
CALML4|91860	2.39E-03	0.997613142	1.417054849	1.41810388
SMPD2|6610	2.39E-03	0.997610677	0.686990655	0.686058875
DARS|1615	2.42E-03	0.997576849	1.486214895	1.486450724
RAG1|5896	2.42E-03	0.997575272	3.349174432	3.66315008
TPM1|7168	2.44E-03	0.997557312	0.441279871	0.441058757
NDUFA6|4700	2.45E-03	0.997547316	0.698668415	0.698566181
HNRNPH1|3187	2.46E-03	0.99754084	0.821288719	0.821277985
ORMDL2|29095	2.46E-03	0.997536697	0.685017929	0.684770645
PDDC1|347862	2.48E-03	0.997517164	1.538826968	1.53922966
FAM157A|728262	2.49E-03	0.997509399	2.319878822	2.358934083
PAPD7|11044	2.50E-03	0.997504064	1.374515115	1.374642171
LOXL1|4016	2.50E-03	0.997503935	1.671143535	1.682566578
C1QTNF3|114899	2.50E-03	0.997503442	2.138336054	2.163867962
STC2|8614	2.51E-03	0.997490666	2.126958381	2.12721967
IDI1|3422	2.52E-03	0.997483613	0.546556847	0.546360785
LGI4|163175	2.52E-03	0.997481071	3.75088065	4.281359008
OVGP1|5016	2.52E-03	0.997480355	2.485488056	2.520381623
NEK4|6787	2.55E-03	0.997445423	0.81942254	0.819240434
CD44|960	2.56E-03	0.99743547	1.463898255	1.46398154
NCRNA00201|284702	2.58E-03	0.997420469	2.511078561	2.511982411
UBE2E3|10477	2.58E-03	0.99741792	0.716825539	0.71650224
SLC35E2|9906	2.60E-03	0.997395815	1.926618231	1.930403962
HIST3H2A|92815	2.61E-03	0.997386491	1.817166371	1.820581697
PARP6|56965	2.62E-03	0.997377917	1.484590652	1.485279571
NR2C1|7181	2.62E-03	0.997375992	1.196587564	1.196863465
ULK2|9706	2.63E-03	0.997369702	1.477048215	1.477914366
LOC729082|729082	2.63E-03	0.997366029	1.426394251	1.426745356
ZNF358|140467	2.64E-03	0.997356213	1.465352237	1.465779306
CLTB|1212	2.66E-03	0.997339123	0.592077062	0.591914273
LETM1|3954	2.67E-03	0.997334377	0.589680965	0.589596826
AOAH|313	2.67E-03	0.997328535	5.598678615	6.672714343
ARAP1|116985	2.68E-03	0.997319209	1.297327409	1.297415842
RBM4|5936	2.71E-03	0.997290892	0.747519473	0.747457864
PGM3|5238	2.71E-03	0.99729071	1.432967857	1.43333926
THSD4|79875	2.72E-03	0.997284392	2.071047173	2.074155481
SLC11A1|6556	2.73E-03	0.997267345	2.428837552	2.517042364
CCDC90A|63933	2.74E-03	0.997262645	0.676759469	0.676276351
TRIM2|23321	2.75E-03	0.997253647	0.636192701	0.635770443
INO80C|125476	2.75E-03	0.997249207	0.572006473	0.568508046
C20orf7|79133	2.75E-03	0.997246846	0.63071401	0.629538859
NOL3|8996	2.77E-03	0.997232726	1.69167463	1.692712532
PCIF1|63935	2.77E-03	0.99723216	1.385622889	1.385928146
IRF7|3665	2.79E-03	0.997214959	1.993911494	1.998133462
MAN2B1|4125	2.81E-03	0.997192734	1.732153096	1.732463574
C1orf69|200205	2.81E-03	0.997185284	1.559288941	1.560170275
RAB20|55647	2.82E-03	0.997182022	1.424811928	1.42502456
UBN2|254048	2.82E-03	0.997179182	1.325658353	1.325942419
CARKD|55739	2.82E-03	0.997178903	1.2203777	1.220521573
HTATSF1|27336	2.82E-03	0.99717501	0.669956502	0.66988155
FLJ39739|388685	2.86E-03	0.997144216	7.034631015	7.433683553
?|155060	2.86E-03	0.997142195	2.09100166	2.094840784
FXR1|8087	2.86E-03	0.997137086	1.278964996	1.279019839
ENTPD2|954	2.89E-03	0.99711235	3.179513077	3.233857022
RASSF9|9182	2.89E-03	0.997105016	1.693634909	1.69936146
KIAA1429|25962	2.90E-03	0.997099414	1.206102301	1.206161432
DIDO1|11083	2.91E-03	0.99709183	1.340547512	1.340602047
C1orf152|767846	2.92E-03	0.997084403	2.104419761	2.153442616
C10orf75|90271	2.92E-03	0.997080853	1.933514033	1.936371765
DKFZP686I15217|401232	2.94E-03	0.997064011	3.357812631	3.395409208
ZCCHC24|219654	2.94E-03	0.997059419	1.435526	1.435832888
DYNC1LI1|51143	2.94E-03	0.997055515	0.620508424	0.620275801
FAM46C|54855	2.95E-03	0.997053644	2.32903468	2.335132017
GCDH|2639	2.96E-03	0.997040704	0.783011537	0.782778054
ZNF236|7776	2.99E-03	0.997009938	1.353284841	1.353999954
GABARAPL1|23710	3.00E-03	0.997001427	1.285929457	1.285991008
PTGDS|5730	3.00E-03	0.996998652	2.660575727	2.762797855
CDK2AP1|8099	3.01E-03	0.996990651	0.764885113	0.764811057
SLC2A11|66035	3.01E-03	0.996989769	1.577921725	1.581615003
NAPA|8775	3.02E-03	0.996980685	0.622832271	0.622647204
PTPRH|5794	3.03E-03	0.996972368	2.103942343	2.105623172
FAM200A|221786	3.05E-03	0.996953649	0.733104118	0.73225935
MLL4|9757	3.09E-03	0.996912063	1.216712839	1.216838009
ABL1|25	3.10E-03	0.996899008	1.895444361	1.895603316
KLHL28|54813	3.11E-03	0.996888088	1.428621927	1.429916272
PHKA2|5256	3.12E-03	0.996879048	1.287121417	1.287293533
SH3YL1|26751	3.12E-03	0.996875522	2.035098198	2.047730497
TSSK6|83983	3.13E-03	0.996867972	1.630791373	1.641393333
SETMAR|6419	3.14E-03	0.996861865	0.619838342	0.618634033
ARHGDIA|396	3.15E-03	0.996852945	0.571139088	0.571083309
CLK4|57396	3.15E-03	0.996851351	1.420667777	1.421294495
GLG1|2734	3.15E-03	0.996849239	1.364449304	1.364505985
ZCCHC7|84186	3.21E-03	0.996788355	1.553583022	1.55421875
MAST1|22983	3.24E-03	0.996764036	2.503048781	2.516744761
JRKL|8690	3.24E-03	0.996758047	1.54270562	1.543865306
ZNF767|79970	3.24E-03	0.996755398	1.44935969	1.450777275
TARDBP|23435	3.27E-03	0.996734645	0.829428758	0.829406971
DUOX1|53905	3.38E-03	0.996622581	2.332486782	2.453737502
RBPMS|11030	3.40E-03	0.996604958	1.358088206	1.359004851
SPNS1|83985	3.40E-03	0.996604578	0.727980217	0.727863756
C16orf48|84080	3.42E-03	0.996579865	1.459918754	1.461476942
ATXN2L|11273	3.42E-03	0.996578754	1.404309694	1.40438717
TXNDC15|79770	3.43E-03	0.996573343	0.701100918	0.700906823
CATSPER2P1|440278	3.45E-03	0.996554796	1.959451935	1.985938712
ESPN|83715	3.45E-03	0.996545114	3.333761978	3.651258333
GOLGA2B|55592	3.46E-03	0.996537552	2.315679814	2.318989679
TMEM42|131616	3.47E-03	0.996532234	1.308194669	1.309535308
FAM131A|131408	3.48E-03	0.996519117	1.452959868	1.454404878
ACTR2|10097	3.49E-03	0.996514083	0.808062967	0.80804818
HDAC3|8841	3.51E-03	0.996491583	1.214434644	1.214538588
GIGYF2|26058	3.53E-03	0.99647178	1.150186015	1.150257737
KRR1|11103	3.54E-03	0.99646085	0.799862747	0.799756311
GMNN|51053	3.55E-03	0.99644657	0.663194946	0.66306712
MAPRE2|10982	3.56E-03	0.996439641	0.70986345	0.709537671
JMJD4|65094	3.57E-03	0.996433526	0.567823716	0.567314589
BRWD3|254065	3.59E-03	0.996411949	1.584466245	1.584963116
NAIP|4671	3.60E-03	0.99639765	1.509226159	1.511178854
HSP90AA1|3320	3.61E-03	0.996392615	0.388682314	0.388672111
NUDC|10726	3.61E-03	0.996385948	0.607966561	0.607882261
IL6|3569	3.62E-03	0.996382332	0.274880235	0.272381983
ZBTB9|221504	3.62E-03	0.996377994	0.699544175	0.698864581
[truncated: 279 more rows]
